# Supplementary material for: Identification of Rf Genes in Hexaploid Wheat (Triticum aestivum L.) by RNA-Seq and Paralog Analyses
Source: Int J Mol Sci. 2021 Aug 24;22(17):9146. doi: 10.3390/ijms22179146 (PMC8431562; doi:10.3390/ijms22179146)
Supplement: Supplementary file 1 [file ijms-22-09146-s001.zip]

Archive with 1 entries (1 files):
- ijms-1312273-supplementary.xlsx
