# Supplementary material for: Identification of Rf Genes in Hexaploid Wheat (Triticum aestivum L.) by RNA-Seq and Paralog Analyses
Source: Int J Mol Sci. 2021 Aug 24;22(17):9146. doi: 10.3390/ijms22179146 (PMC8431562; doi:10.3390/ijms22179146)
Supplement: Supplementary file 1 [file ijms-22-09146-s001.zip › ijms-1312273-supplementary.xlsx]

## Sheet: Table S1
Table S1. Amino acid sequences encoded by Rf genes from Poaceae species and the consensus PPR motif.
Nr	Sequence ID	Species	Sequence description	AA sequence	Presence of PPR* motif
1	NP_001105891.1	Zea mays	restorer of fertility2 (rf2)	MARRAASSLVSRCLLARAPAGAPPAAPSAPRRTVPADGMHRLLPGVLQRFSTAAAVEEPITPSVHVNYTKLLINGNFVDSASGKTFPTLDPRTGEVIAHVAEGDAEDINRAVAAARKAFDEGPWPKMTAYERSRILLRFADLIEKHNDELAALETWDNGKPYEQAAQIEVPMVARLMRYYAGWADKIHGLIVPADGPHHVQILHEPIGVAGQIIPWNFPLLMYAWKVGPALACGNTLVLKTAEQTPLSALYISKLLHEAGLPEGVVNVVSGFGPTAGAALASHMDVDKIAFTGSTDTGKIILELAAKSNLKTVTLELGGKSPFIIMDDADVDHAVELAHFALFFNQGQCCCAGSRTFVHERVYDEFVEKAKARALKRVVGDPFRKGVEQGPQIDDEQFN…	No
2	AAY82884.1 **	Triticum aestivum	fertility relative protein RF2	LQEVMLSWNSDCPNHCLHESLTALKPTCLFQASGRLQLCTPLSLSIMIVPRYAFRPKPLGPDVYCHAGISRNLRLGLNGSDAVVGAFESNRLMGCHPTRASFGHAEYDSRWWTDDNPIPRPTLDILGPALALYISKLAWPQDIGLPLSVRPAYGPKPLSAGPAMRYPPLVPRLSSPS	No
3	AAY82883.1 **	Triticum aestivum	fertility relative protein RF1	MSRVSDGVICFNTRLLCLTMSPSSCLTDDVQGRYVLTLLQWRAKAHTQPADNAQLLVSPSSAYVQYVLTTAVEGKAKPACCHVLAAARTQRCKDQPLRCPRSGGYVLTTAVRVLLMESYVLIRELFVLSLVSSKLRARPTMYRVGYVLTLPAVAGSGPHSASLTMPSMLVMSYRQPVMSSAYVQYVLTTAVEGKAKPACCHVLAAARTQPLRADHCSGGYVLTTAVEGVLADGSHKRMFYAYCELFVL	No
4	BAH58086.1 **	Oryza rufipogon	hypothetical protein	MAMAAAELGVGMAKAAALHNDDLARRRRRRGRCSHDSTWAGMALEAHGGHGDGVEGEAREAARGGPLLLAGLAWSSAALSPWLRWFREAGARERREGVRWSAGTRFQAMVEGGRQGRQGKRGARASGPFRRRAAMEAAEAALKSLGTERMRDVGRKIWLWVPQSHSWRASFGWPSLAT	No
5	ABC42329.1	Oryza sativa	cultivar Fuyu A PPR protein	MARRAASRAVGALRSDGSIQGRGGRAGGSGAEDARHVFDELLRRGRGASIYGLNRALADVARHSPAAAVSRYNRMARAGAGKVTPTVHTYAILIGCCCRADRLDLGFAALGNVVKKGFRVEAITFTPLLKGLCADKRTSDAMDIVLRRMTELSCMPDVFSCTILLKGLCDENRSQEALELPHMMADGRGGGSAPDVVSYTTVINGFFKEGDSGKAYSTYHEMLDRRISPDVVTYSSIIAALCKGQAMDKAMEVLTSMVKNGVMPNCRTYTSIMHGYCSSGQPKEAIGFLKKVRSDGVEPDGLEPDIATYCTLLQGYATKGALVGMHALLDLMVRNGIHPDHYVYNILICAYAKQGKVDEAMLVFSKMRQQGLNPDAVTYGAVIGILCKSGRVEDAMLYF…	Yes
6	ABC42331.1	Oryza sativa	cultivar Minghui63 PPR protein (Rf1b) gene	MARRVAARARARAGGVPRSEGTIQDRARVGSGGAEDALDVFDELLRRGIGAPIRSLNGALADVARDNPAAAVSRFNRMARAGASMVTPTVHTYGILIGCCCSAGRLDLGFAALGHVVKKGFRVEPIIFNPLLKGLCADKRTDDAMDIVLRGMTELGCVPNVFSHTIILKGLCHENRSQEALELLHMMADDGGGCLPNVVSYSTVTDGLLKGGDPDKAYATYREMLDRRILPNVVTYSSIIAALCKGQAMDKAMEVHDRMVKNGVTPNCFTYTSLVHGFCSSGQLTEAIKFLEKMCSNGVEPNVVTYSSFMDYLCKNGRCTEARKIFYSMVKRGLKPDITTYSSLLHGYAIEGALVEMHGLFDLMVQSDMQPDHYVFNTLIYASAKQGKVDEAMLVFSKM…	Yes
7	BAJ84579.1**	Oryza sativa	cultivar Kasalath Rf2 gene	MSTLVTCSLPGAVTTHASTRRFGGSQFQTSQASCISFKREVSAKAVLRSVRCNATQTQSAQRKSSTATVKRSDPKGKIQGPKLDDGSGGFPPFRFGKGGGGGGGGGGGSNYFGGFLLFTCVLLLDYLKEFEKNLIARRQRAGYDANNDMFQQ	Yes
8	ACN24620.1	Zea mays	cultivar S-Mo17(Rf3Rf3) PPR-814a	MPSCARISSAVSTAAASSSSPPPHPPRCRRLAAATARVREGTLRPEEAHDLLDELQRRGTPVLERDLNGFLAAIARAPSSAACRSGPALAVALFNRAASRAQGPRVLSPTSHTYAILMDCCTRAHRPELALAFFGQLLRTGLRVDIIIANHLLKGFCEAKRTDEALDILLHRTPELGCVPDVFSYSILLKSLCDQGKSGQADDLLRMMAEGGAVCSPDVVAYNTVIDGFFKEGDVNKACDLFKEMVQRGIPPDFVTYSSVVHALCKARAMDKAEAFLRQMVNKGVLPNNWTYNNLIYGYSSTGQWKEAVRVFKEMRRQSILPDVVTFNMLMGSLCKYGKIKEARDVFDTMAMKGQNPDVFSYNIMLNGYATKGCLVDMTDLFDLMLGDGIAPVICTFNV…	Yes
9	AIC74544.1	Oryza sativa	PPR protein PPR7-454-M (Rf4-like) gene	MARRVTTLTRARGGGVPSAQGGTTQDLGRAGGSGTEGARHVLDELPLRGWGASIYSFNRTLTDVARDSPAAAVSLFNRMARAGADEVTPDLCTYSILIGCCCRAGRLDLGFAALGNVIKKGFRVEAITFAPLLKGLCADKRTSDAMDIVLRRMTELSCMPDVFSCTILLKGLCDENRSQEALELLHMMADDRGGGSPPDVVSYTTVINGFFKEGDSDKAYSTYHEMLGRRISPNVVTYSSIIAALCKAQAMDKAMEVLNTMVKNGVMPDCMTYNSILHGYCSSGQPKEAIGTLKKMRSDGVEPNVVTYRSLMNYLCKNGRCTKARKIFDSMTKRGLEPDIATYRTLLQGYATKGALVEMHALLDLMVRNGIQPDHHVFNILICAYAKQEKVDQAMLVFS…	Yes
10	AIC74545.1	Oryza sativa	PPR protein PPR7-458-I (Rf4-like) gene	MARRVTTLTRARTRARGGGVPSAQGGTTQDLGRAGGSGTEGARHVLDELPLRGWGASIYSFNRTLTDVARDSPAAAVSLFNRMARAGADEVTPDLCTYSILIGCCCRAGRLDLGFAALGNVIKKGFRVEAITFAPLLKGLCADKRTSDAMDIVLRRMTELSCMPDVFSCTILLKGLCDENRSQEALELLHMMADDRGGGSPPDVVSYTTVINGFFKEGDSDKAYSTYHEMLGRRISPNVVTYSSIIAALCKAQAMDKAMEVLNTMVKNGVMPDCMTYNSILHGYCSSGQPKEAIGTLKKMRSDGVEPNVVTYRSLMNYLCKNGRCTKARKIFDSMTKRGLEPDIATYRTLLQGYATKGALVEMHALLDLMVRNGIQPDHHVFNILICAYAKQEKVDQAM…	Yes
11	AIC74546.1	Oryza sativa	PPR protein PPR7-458-Z (Rf4-like) gene	MARRVTTLTRARTRARGGGVPSAQGGTTQDLGRAGGSGTEGARHVLDELPLRGWGASIYSFNRTLTDVARDSPAAAVSLFNRMARAGADEVTPDLCTYSILIGCCCRAGRLDLGFAALGNVIKKGFRVEAITFAPLLKGLCADKRTSDAMDIVLRRMTELSCMPDVFSCTILLKGLCDENRSQEALELLHMMADDRGGGSPPDVVSYTTVINGFFKEGDSDKAYSTYHEMLGRRISPNVVTYSSIIAALCKAQAMDKAMEVLNTMVKNGVMPDCMTYSSILHGYCSSGQPKEAIGTLKKMRSDGVEPNVVTYRSLMNYLCKNGRCTKARKIFDSMTKRGLEPDIATYRTLLQGYATKGALVEMHALLDLMVRNGIQPDHHVFNILICAYAKQEKVDQAM…	Yes
12	AIC74547.1	Oryza sativa	PPR protein PPR7-458-ZH (Rf4-like)	MARRVTTLTRARTRARGGGVPSAQGGTTQDLGRAGGSGTEGARHVLDELPLRGWGASIYSFNRTLTDVARDSPAAAVSLFNRMARAGADEVTPDLCTYSILIGCCCRAGRLDLGFAALGNVIKKGFRVEAITFAPLLKGLCADKRTSDAMDIVLRRMTELSCMPDVFSCTILLKGLCDENRSQEALELLHMMADDRGGGSPPDVVSYTTVINGFFKEGDSDKAYSTYHEMLDRRISPNVVTYSSIIAALCKAQAMDKAMEVLNTMVKNGVMPDCMTYNSILHGYCSSGQPKEAIGTLKKMRSDGVEPNVVTYRSLMNYLCKNGRCTEARKIFDSMTKRGLEPDIATYRTLLQGYATKGALVEMHALLDLMVRNGIQPDHHVFNILICAYAKQEKVDQAM…	Yes
13	AIC74548.1	Oryza sativa	PPR protein PPR8-780-M (Rf4-like) gene	MARRVPTRARGGGGVPRSEGSIQGRGGRAGGSGAEDARHVFDELLRRGRGASIYGLNRALADVARHSPAAAVSRYNRMARAGADEVTPDLCTYGILIGCCCRAGRLDLGFAALGNVVKKGFRVEAITFTPLLKGLCADKRTSDAMDIVLRRMTELGCIPNVFSYNNLLNGLCDENRSQEALELLHMMADDRGGGSPPDVVSYTTVIGGFFKEGDSDKAYITYHEMLDRRISPNVATYNSIIAALCKAQAMDKAMEVLNTMVKNGVMPDCMTYNSILHGYCSSGQPKEAIGTLKKMRSDGVEPNVVTYRSLMNYLCKNGRCTEARKIFDSMTKRGLEPDIATYGTLLQGYATKGALVEMHALLDLMVRNGIQPDHHVFNILICAYAKQEKVDEAMLVFSK…	Yes
14	AIC74549.1	Oryza sativa	truncated PPR protein PPR9-409-Z (Rf4) gene	MARRVPTRPRGGGGGGVPRSEGSIQGRGGRAGGSGAEDARHVFDELLRRGRGASIYGLNRALADVARHSPAAAVSRYNRMARAGAGKVTPTVHTYAILIGCCCRAGRLDLGFAALGNVVKKGFRVDAITFTPLLKGLCADKRTSDAMDIVLRRMTELGCIPNVFSYNNLLKGLCDENRSQEALELLHMMADDRGGGSPPDVVSYTTVIDGFFKEGDSDKAYSTYHEMLDRGILPNVVTYSSIIAALCKAQAMDKAMEVLTTMVKNGVMPDCRTYTSIMHGYCSSGQPKEAIGFLKKMRSDGVEPDVVTYNSLMDYLCKNGRSTEARKIFDSMTKRGLKPDITTYGTLLQGYATKGALFDMHALLDLMVRNGIHPDHYVYNILICAYAKQEKVEEVMLVY…	Yes
15	AIC74550.1	Oryza sativa	PPR protein PPR9-782-I (Rf4) gene	MARRVPTRPRGGGGGGVPRSEGSIQGRGGRAGGSGAEDARHVFDELLRRGRGASIYGLNRALADVARHSPAAAVSRYNRMARAGAGKVTPTVHTYAILIGCCCRAGRLDLGFAALGNVVKKGFRVDAITFTPLLKGLCADKRTSDAMDIVLRRMTELGCIPDVFSYNILLKGLCDENRSQEALELLHMMADDRGGGSPPDVVSYNTVLNGFFKEGDSDKAYSTYHEMLDRGILPDVVTYSSIIAALCKAQAMDKAMEVLTTMVKNGVMPDCMTYTSIMHGYCSSGQPKEAIGFLKKMRSDGVKPNVFTYRSLMNYLCKNGRSTEARKIFDSMTKRGLEPDIATYRTLLQGYATKGALVEMHALLDLMVRNGIQPDHHVFNILICAYAKQEKVDQAMLVF…	Yes
16	AIC74551.1	Oryza sativa	PPR protein PPR9-782-M (Rf4) gene	MARRVPTRPRGGGGGGVPRSEGSIQGRGGRAGGSGAEDARHVFDELLRRGRGASIYGLNRALADVARHSPAAAVSRYNRMARAGAGKVTPTVHTYAILIGCCCRAGRLDLGFAALGNVVKKGFRVDAITFTPLLKGLCADKRTSDAMDIVLRRMTELGCIPDVFSYNILLKGLCDENRSQEALELLHMMADDRGGGSPPDVVSYNTVLNGFFKEGDSDKAYSTYHEMLDRGILPDVVTYSSIIAALCKAQAMDKAMEVLTTMVKNGVMPDCMTYTSIMHGYCSSGQPKEAIGFLKKMRSDGVEPNVFTYRSLMNYLCKNGRSTEARKIFDSMTKRGLEPDIATYRTLLQGYATKGALVEMHALLDLMVRNGIQPDHHVFNILICAYAKQEKVDQAMLVF…	Yes
17	AIC74552.1	Oryza sativa	PPR protein PPR9-782-ZH (Rf4) gene	MARRVPTRPRGGGGGGVPRSEGSIQGRGGRAGGSGAEDARHVFDELLRRGRGASIYGLNRALADVARHSPAAAVSRYNRMARAGAGKVTPTVHTYAILIGCCCRAGRLDLGFAALGNVVKKGFRVDAITFTPLLKGLCADKRTSDAMDIVLRRMTELGCIPDVFSYNNLLKGLCDENRSQEALELLHMMADDRGGGSPPDVVSYNTVLNGFFKEGDSDKAYSTYHEMLDRGILPDVVTYSSIIAALCKAQAMDKAMEVLNTMVKNGVMPDCMTYNSILHGYCSSGQPKEAIGTLKKMRSDGVEPNVVTYSSLMNYLCKNGRSTEARKIFDSMTKRGLEPDIATYRTLLQGYATKGALVEMHALLDLMVRNGIQPDHHVFNILICAYAKQEKVDQAMLVF…	Yes
18	AIC74553.1	Oryza sativa	PPR protein PPR10-454-M (Rf4-like) gene	MARRAASRAVGSEGSIQGRGGRAGGNGAEDARHVFDELLRRGKGATIYGLNRALDDVARHSPAAAVSRYNRMARAGADEVTPNLYTYSVLIGCCCRAGRLDNVIKKGFRVEAITFTPLLKGLCADKRTSDAMDIVLCRMTQLGCIPNVFSCTILLKGLCDENRSQEALELLQMMPDDGGDCPPDVVLYNTVINGFFKEGDPDKAYATYHEMFDQGILPDVVTYSSIIAALCKAQAMDKAMEVLNTMVKNGVMPNCRTYNSIVHGYCSSGQLTEAIGFLKMMCSDGVEPDVVTCNLLMDYLCKNRRCTEARKIFNSMTKCGLKPDITTYCTLLQGYATKGALVEMHDLLDLMVWNGIQPNHHVFNILICAYAKQEKVDEAMLVFSKMRQQGLSPNAVNYR…	Yes
19	AIC74554.1	Oryza sativa	PPR protein PPR10-454-Z (Rf4-like) gene	MARRAASRAVGSEGSIQGRGGRAGGNGAEDARHVFDELLRRGKGATIYGLNRALDDVARHSPAAAVSRYNRMARAGADEVTPNLYTYSVLIGCCCRAGRLDNVIKKGFRVEAITFTPLLKGLCADKRTSDAMDIVLCRMTQLGCIPNVFSCTILLKGLCDENRSQEALELLQMMPDDGGDCPPDVVLYNTVINGFFKEGDPDKAYATYHEMFDQGILPDVVTYSSIIAALCKAQAMDKAMEVLNTMVKNGVMPNCRTYNSIVHGYCSSGQLTEAIGFLKMMCSDGVEPDVVTCNLLMDYLCKNRRCTEARKIFNSMTKCGLKPDITTYCTLLQGYATKGALVEMHDLLDLMVWNGIQPNHHVFNILICAYAKQEKVDEAMLVFSKMRQQGLSPNAVNYR…	Yes
20	BAD20283.1	Oryza sativa	CMS restorer for Rf5	MARRAASRAVGALRSDGSIQGRGGRAGGSGAEDARHVFDELLRRGRGASIYGLNRALADVARDSPAAAVSRYNRMARAGADEVTPDLCTYGILIGCCCRAGRLDLGFAALGNVIKKGFRVDAIAFTPLLKGLCADKRTSDAMDIVLRRMTELGCIPNVFSYNILLKGLCDENRSQEALELLHMMADDRGGGSPPDVVSYTTVINGFFKEGDSDKAYSTYHEMLDRGILPDVVTYNSIIAALCKAQAMDKAMEVLNTMVKNGVMPDCMTYNSILHGYCSSGQPKEAIGFLKKMRSDGVEPDVVTYSLLMDYLCKNGRCMEARKIFDSMTKRGLKPEITTYGTLLQGYATKGALVEMHGLLDLMVRNGIHPDHYVFSILICAYAKQGKVDQAMLVFSKMRQ…	Yes
21	XP_020153657.1	Aegilops tauschii subsp. tauschii	protein Rf1, mitochondrial-like	MSRLRLRLPRGSSSSTTVIPRLRLLRRCSSSTSTSPPSRSWSPRDAFAAATQRVRAGTLRPEDAHNLFDELLRQATPVPERSLNGFLAALARAPVSGACIRDGSALAVSLFNRVCREEAGAQVAALTGCTYSILMDCCCRARRPDLGLALFGRFLKKGLKTDQIVASTFLKCLCYAKRTDEAVNVVLHRMSELGCVPNALSYSIVLKSLCDNSMSQRGLDLLQMMAKEGGGCFPNVVAYNTVIHGFFKEGKTGKACNLFHEMMQLGLVPDVVTYNSIIDALCKARAMDKAEVVLHQMIGKGAQPDTVTYNCMIHGYSTSGRLKEAAKMFREMKSRGLAPNIVTCGSLMTSLCKHGRSKEAREIFDSMTAKGHRANVVSYSILLHGYANEGCFADMIDLF…	Yes
22	XP_024315805.1	Brachypodium distachyon	protein Rf1, mitochondrial	MADVIHRKLRKPHGRRDSSQPAPQEPTSPPPPPGSGHKASTSSRKAMPDASPLPLTRLLLHIGRRRLSSSTTSPPSGFRSPIAAFGAATERARAGTLSTEDAHHLFDELLRQTIPVPERSLNGFFTALARAPSSAACRDGPSLAVALFNRICREEARPRVALPTVCTYNILMDCCCRTRRPTVGFALFGRFLKTGLKMDVIVASILLKCLYHAKRSDDVVNLLLHRMPELGVEPDTISYNTVVKTLCEDSRSQRALDLLHTMVKKSGGCSPNVVTYNTVIHGLFREGEVSKACNLFHEMMQQGVVPDVVTYTSIIDALCKARAMDKAELVLRQMISNGFQPNKVTYNCMIHGYSISGQWKETAGMFREMTSQGLMPNIVTCNSYMSSLCKHGKSKEAAE…	Yes
*consensus PPR motif (Fujii et al. 2011) DVVTYNTLISGLCKAGRLEEALELFEEMKEKGI
**sequeneces which did not blast with any of DEGs

## Sheet: Table S2
Table S2. Differentially expressed genes (DEGs) selected for a qRT-PCR analysis. Upregulated and downregulated expression levels in the tetrad (T) and late uninucleate microspore (M) developmental stages are marked with darts. The CPD and ACT-1 genes were used as reference controls. PROSITE domains were extracted from the Ensembl Plants database. The PPR domains were annotated by Plant Energy Bio…
DEG/PAG Nr	DEG/PAG name	Expression pattern*	DEG sequence	Physical position in CS	Strand	Region 2 kb before start codon	Sequence used for designing primers primer design	Primers genotype specifity	qPCR	Primer L	Primer R	Tm	PCR product (bp)	Potein EnsemblPlants	Exons	Type**	P sites	PPR domains (CS)
DEG1	TraesCS1A02G031600	M:Pa<As,Gr	ATGTCGCCACCACGCCTCCGCCTCCTCCTCCTCCTCCTCCTCCTCCTCTGCGCCCGCCACTCCTCCTCCACCTCTCATCCCTCACGCATCTGGGATCCCCACGCCGCCTTCGCCGCCGCGACGGAGCGGGCGCGCTCTGGTAGGCTCACCACGGAGGACGCACACCACCTGTTCGACGAATTGCTGCGGCAGGGCAATCCTGTCCAGGAGCGTCCCTTGAATAACTTTCTGGCTGCCCTCGCCCGCGCGCCCGCGTCTGCATCCTGCAGCGATGGCCCCGCCCTGGCCGTCGCCCTCTTCGGCCGTTTGTCCCGAGGCGCCGGGCAACGGGTGGCGCAGCCAAATGTGTTCACCTATGGCGTCCTCATGGACTGCTGCTGCCGCGCTTGCCGCACAGAT…	1A: 14577582-14579933	+	TGCATGCATCTAGAACAACATGACCCTGATACTTAATTGTTTACTCACGGTATCTACATATTATATTACTTATGTTTTTGTAGAAGGGAGGCATCTGTCTAGCCTTAGTTTGAGGCCTTTACTGTCCGGCGAATATCCGACAAAGTCGTGCGGCGACAAATGAAAAGATATGTACGAGGGATACAAGTCATAGGCCCATATAAAGTGACGCAGCGCTAATCGAAGATAAGTGTGTTTGTTTGTTGCCTATAAATATTGAATCTTCAATTGGAATTTGTGAAACGTACAGATCGAGCCAATAACATTTGGATCATGTGGCTTATGTTGAATTGTTTAGTTTACTGGATGGGTGTGCTTAGATTCCATGCTTTGTATGCCTGCTACATTCATATTAATTAT…	CTGCTTCTTCGATAAACTGATACTTCATAGGGAGCAATTTTATGTGTTCTCTATACTTCCCTTTCCCTGAAAAGAGGGAGATCAGCAGCGAAACAGTTTTAGCTTCAAGTGAGTAGCTCTTTGCATCAACTTTCGACATATAATTTCCAGCCTTGA	Patras not-specific	No	CCCTGAAAAGAGGGAGATCA	TCAAGGCTGGAAATTATATGTCG	60	92	MSPPRLRLLLLLLLLLCARHSSSTSHPSRIWDPHAAFAAATERARSGRLTTEDAHHLFDELLRQGNPVQERPLNNFLAALARAPASASCSDGPALAVALFGRLSRGAGQRVAQPNVFTYGVLMDCCCRACRTDLALAFFGRLLRTGLQAGQVVFNTLLKGLCHTKRADEALDVLLHRMPELGCTPDVVAYNTVIHGFFREGQVGKACDMFHGMAQKGVMPNVVTYNSVIDGLCKARAMDKAETVLSQMVNDGVRPDNVTYNSLIHGYSSLGNWKEAVRVFKEMSRRFTPDVITCTSLMAFLCKNGKSKEAAEIFDSMAMKGLKRDTVSYAILLHGYATEGCLVDMINLFNSMATDCILPNCHIFNILINAYAKSGMMGEAMLIFKKMHEQGVSPDVVTY…	1	P	19	34-P-46-P-P-P-P-P-P-P-P-P-P-P-P-P-P-P-P-P-35-P-3
DEG2	TraesCS1A02G057400	T:Pa,Pr<As	ATGCCAAGCCTCCACTCCACCACGCCCATATCCCGCATCCGCATCCGCCTCCGCCGCAGCCGCCTCTTCTCCTCCTCCGCCACCACCCCGCCGCCCGCACGCTCCTGGTCTCCCCACACCGCCTTCGCCCAGGCCACCCCGGTCCCCGAGCGCTCCCTGAACGGATTCCTCACTGCCCTCGCCCGTGCGCGGGACTCCGCCACTTTCAGAAATGGCCCTGCCCTCGCCATCGCCCTCTTCAACCGTCTGTGCCGAGAAGAAGCCGGCTCGCGGGTGGCGTGGCCCACGGCCTGCACCTACACCATCCTCATGGACTGCTGCTGCCGGGCGCGTCGCCCGGATCTAGGGCCTGCTTTCCTTGGGCGCCTCCTCAGGACGGGCCTGAAGACAAACCAGATC…	1A: 37509895-37512267	-	TCAGCAATGGCCGGCGTCGCCAGGAGCACAGCGGCTCGAGGGCAGCGAGGTGGAGGAGGAGAGGCGGCGGCGGATGAGGGAATCAGCTCAGGCGGGCGGCGGCGGAGGTGAGTCGTGACAATTCACACGTGGTCGGGCGCGGGCCACGGCGGATGCTGGCTGGCATGGGGTAATTATGTTCGCTTGTTGATTACAGTAGTACAGTTACGTTCAAAGGACAATGATCTGCGCCGGTGCACCGGCCGAACAATTCGCCCCTTCCTCACGCACGAACGACAAAATGACGCCCTTCATTCCCGCGGTGCCATGGACGCTTCAAGCCACCGGTCTCCGTCCTCCTTGTTGGAACCTCAACCTTCTAGCTATCTCTCCTCTCAATCGAACGAAGATGAAAAAAGA…	GGTCGAACACCGTTATCAACCATCTGCCGAAGGATCAGCTCTGACTTGTCCATTGCTCTGGCCTTGCACAACGCATCAATAATCAAGTTATATGTCACCACATTGGGCACAATCCCTTGTTGTGTCATTTCATGGAATAGATTGCATG	Astoria specific	No	TCGAACACCGTTATCAACCA	GTGCCCAATGTGGTGACATA	60	108	MPSLHSTTPISRIRIRLRRSRLFSSSATTPPPARSWSPHTAFAQATPVPERSLNGFLTALARARDSATFRNGPALAIALFNRLCREEAGSRVAWPTACTYTILMDCCCRARRPDLGPAFLGRLLRTGLKTNQIVANTLLKCLCYAKRTDEAVNVLLHKMSELGCVPDAISYNTVLKSLCEDSRSQEALDLLWMVAKEGGVGSLDVVSHSTVIHGFFKEGETGKACNLFHEMTHQGIVPNVMTYNLIIAALCKARAMDKAELILRQMVDNGVRPNTVTCSSLMSSLCKHGRSKEAAEIFDSMTAKGLKPDIVAYSILLHGYATEGCLADMIDLFNSMKNNGIEATCQVFNILIGAYAKCGMMDEAMLIFTEMRRQGVCCINGDAVKAKELVSEMMNKGIP…	3	P	17	96-P-P-P-P-P-P-P-P-P-P-P-P-P-P-P-P-P
DEG3	TraesCS1B02G038300	T:Pr<As; T,M:Pa>Gr	ATGCCTGGCTTCTCCTCCGCCGCGTCAATGTCGCCACTGCGCCTCCGCCTCCGCCTGCACGCCCGCCACTCCTCCTCCGCCTCGCAACCCTCACGCCGCCAGGGATGGGATCCCCACGCCGCCTTCGCCGCCGCCACGGAGTGTGCGCGCTCCGGCAACCTCACCCCGGAGGACGCACACCACCTGTTCGACGAATTGCTGCGGCAGGGCAATCCTGTCCTGGGGCGCCCCCTCAACAACCTTCTCGCCGCCCTCGCCCGCGCGCCGGCGTCCAGCGCCTGCAGAGATGGCCCCGCACTCGCGGTCGCCCTCTTCAGCCGCATATCCCAAGGCGCCCGCCTAAGGGTGCTGCACCCAACGGCCTGCACCTACGGCATCCTCATGGATTGCAGCTGCCGC…	1B: 17966241-17964090	-	TGGGCCTTGGTGTGTAGGTCGTCAACTCTGGAGCGAGACGAGATGAGTGCTTTTCCAAATTGTACCAATGTACTCATAGTCATCTATATTTTCCAGGTAAAATTAAATCATGGTCTGGATATTCATATCACATACTACTAATTTGTAAGAATATAATTTTATTTAGACCAAGACATTTTTTTACTAGTAAGCCATAAAATATAGTATTTTTTATGTATCACTGCAAGAAAAGGTATTGGTAAGCAGTTTTTAAATGGTATACTTTTAAGTGTCTAAATAAGAGAATTTCTTGTCTTGCGAAACCATAACCCAAACGTTGAAAGTTGACTGGTAGTGGCGGCGGGGATTCTCAACTCCTTCTCTTTCTTTAGATGTGCCCAACGTTAACTCTGTGCATTT…	CTCAGCTTCTTCAAATTCTTTCTCGAACCAGACAAAAGGGGCACGCTCGCTGATTAATCTGACCATGCTGAAAACGATTGCATCTTCAAGGGAGCCACTCAAAACCGACAGGAATTGGT	Patras specific	No	TTTCTCGAACCAGACAAAAGG	ACCAATTCCTGTCGGTTTTG	60	101	MPGFSSAASMSPLRLRLRLHARHSSSASQPSRRQGWDPHAAFAAATECARSGNLTPEDAHHLFDELLRQGNPVLGRPLNNLLAALARAPASSACRDGPALAVALFSRISQGARLRVLHPTACTYGILMDCSCRAHRLNLAFAFFGRLLRTGLKAGVIEVNSLLKGLCHAKRADEAMEVLLHRMPELFIGVQGTAVYRSLIQGFCTHGDLVKAKEYVTEMMKKGMPPPDIMFFSSIMQNLCTEGRVIEARDILDLIVRIGMRPDVFIFNILIGGYCLVGKMEDASKIFDDMVSYGLEPCNFTYGILINGYCKNKRIDDGLILFKEMLRKGLKPTTFNYNVILDGLFLAGQTVAAKEKFDEMVESGVSVCIDTYSIVLGGLCRNSCSSEAITLFRKLSAMN…	2	P	12	39-P-46-P-P-P-P-P-P-P-P-P-P-35-P-3
DEG4	TraesCS1B02G038400	T:Pr<As; T:Pa>Gr; T,M:Pa>Pr	CACCACCACCACCACCACCATGCCTCGCCTCTCCTCCACCACGCCAATGTCACCACCACGCCTCCGCCTCCGACTCCGCGGCCGCCACTCCTCCTCCACCTCTCATCCCTCACGCATCTGGGATCCCCACGCCGCCTTCGCCGGCGCGACGCAGCGGGCGCACTCTGGCAACCTCACCCCGGAGGACGCACACCACCTGTTCGACGAATTGCTGCGGCAGGGCAATCCTGTCCAGGAGCGTCCCTTGACTAACTTCTGCACCAAGTCATCTTCTGCACCCTCCTCAAGGGCCTGGAGGCAAACCAAGTCATCTTCTGCACCCTCCTCAAGGGACTCTGCCACGCAAAGCGCACAGATGAGGCTCTGGACGTGCTGCTTCACAGGATGCCTGAGCTGGGC…	1B: 18093637-18090927	-	GTGGTGACGGGGGAGTAGGTAGTGAACTCTGGTAAAACGAGTGGGATATCATCATGCGGTTACTGTTGCACGTTTAATTATTTGTACTGCTTTTTTTTCTTTCCTATAACAGGTAAAACCAAATTATGTTCTTTTTTTTTATATGGGGAATAAATTATGTTTGTATATTATCACATACTACAGAATAGTAATTGTAAAGAGTAATTTTTTAGACCAAGAATGTTTGTCCGATTCAAAATAAGTGTCTTGTTACACTAGTGTAAGCTATTGACTTGAGAAAAATTCTTTTTTCTTCAAACCATAGAAATATACAGTGTAATCTATTTGGGGAAAACCATCGTTAGGGCAATATTGGTGACTGAATTTCTTGCCTCCCGACACCCTAGGCACGTTCTTCCA…	CCTCCGACTTGTCATCTCTTTGGATACCCTAACTGCCTCCTTCCAATGGCCTGAAGAGGAATATCCATGGATGAGGCTATTATATGTGACATTATCAGGTACGACACCATTATC	Primepi and Patras specific	Yes	CCGACTTGTCATCTCTTTGGA	TGGTGTCGTACCTGATAATGTC	58	106	MPELGCTPNVVAYTTVIHGFFKEGQVGKACNLFHGMAQQGVAPNLVTYNSVIDALCKAKAMDKAEYFLGQMVDDGVVPDNVTYNSLIHGYSSSGHWKEAVRVFKEMTSRRVTADVHTYNMFMTFLCKHGRSKEAAGIFDTMAMKGLKPDNVSYAILLHGYATEGCLVDMINLFNSMERDCILPDCRIFNILINAYAKSGKLDKAMLIFNEMQKQGVSPNAVTYSTVIDAFCKKGQLDDAMIKFNQMIDTGVRQGTAVYGSLIQGFCTHGDLVKAKELLTEMMNKGMLPPDIKFFHSIMQNLCTEGRVIEARDVLGLIAHIGMRPDVCTFNILIGGYCLVGKMEDASKIFDDMMSYGLEPSNITYGILINGYCKNRRIDDGLILFKEMLHKGLKPTTFNY…	2	P	16	17-P-P-P-P-P-P-P-P-P-P-P-P-P-P-P-P-73
DEG5	TraesCS1B02G038500	T:Pr<As; T,M:Pa>Gr	GAGTTCGCGACCTACACACCGGCCATGCCCCGCTTCTCCTCCACCACGCCAATGTCGCCACCCCGCCTCCGCCTCCGCCTCCGACTCTGCGCCCGCCACTCCTCCTCCACCTCTCATCCCTCACGCATCTGGGATCCCCACGCCGCCTTCGCCGCCGCGGCACAGCGGGCGAGCTCTGGCACGCTCACTACGGAGGACGCACACCACCTGTTTGACGAATTGCTGCGGCGGGGCAATCCTGTCCAGGAGCGTCCCTTGAATAAATTTCTGGCTGCCCTCGCCCGCGCGCCCGCGTCCGCATCCTGCTGCGATGGCCCCGCCCTGGCAGTCACCCTCTTCGGCCGTTTGTCCCGAGACGTCGGACGACGGGTGGCGCAGCCAAATGTCTTCACCTATGGC…	1B: 18118673-18115768	-	CAACTGGGAGCAGGACGACGGGGCTGTGCTTTTCCAAGTTGTACCAATGTGAATGTGCTAGGTGGCAACCTTCAGTTATCTTTTTTTTTAGGGTAGTTATCTTACTCCCTCCGTTCCTAAATAATTGTCTCTCTAGAGATTTCAACAAATGACTACATACGGAACAAAATGAGTGAATCTACACTCTAAAACATGTCTACATACATCCGTATGTTGTAGTTTATTTGAGATAGCTAGAAAGACAATTATTTAGGAACGGAGGGAGTATTATCTAGTACTCCCTCCGCTCGGAAATACTTGTCAGGGAGATTGATGTATCTAGATGTATTCTTGTTCTAGATGCATCCATTTTCATCAAATTCTTCGACAAGTATTTCCGGACGGAGGGAGTATGTAGTA…	GTGCAACTGAATTGTACTCTTTGCGTCATCCTGATGGCTTGTTCTAAACTGACTTCCTATTTACAAATAGAAAATGCATTTCTTGTACAAGCAGACGGACCCATGGCAAGCGATGCAAATTAAATTTCAGATATCATGTACCAAC	Astorii and Patras specific	Yes	CGTCATCCTGATGGCTTGTT	AATTTAATTTGCATCGCTTGC	60	103	MPRFSSTTPMSPPRLRLRLRLCARHSSSTSHPSRIWDPHAAFAAAAQRASSGTLTTEDAHHLFDELLRRGNPVQERPLNKFLAALARAPASASCCDGPALAVTLFGRLSRDVGRRVAQPNVFTYGVLMDCCCRACRTDLVLAFFGRLLKTGLEANQVVFNTLLKGLCHTKRADEALDVLLHRMPELGCTPNVVAYNTVIHGFFKEGHVSKACNLFHEMAQQGVKPNVVTYNSVIDALCKARAMDKAEVVLRQMIDDGVGPDNVTYSSLIHGYSSSGHWKEAVRVFKEMTSRRVTADVHTYNMFMTFLCKHGRSKEAAGIFDTMAIKGLKPDNVSYAIRLHGYATEGCLVDMINLFNSMATHCILPNCHIFNILINAYAKSGKLDKAMLIFNEMQKQGVS…	2	P	19	47-P-46-P-P-P-P-P-P-P-P-P-P-P-P-P-P-P-P-P-35-P-3
DEG6	TraesCS1B02G039200	T,M:Pr,Pa<As	ATGCCTCGCCTCTCCTCCACCACGCCCATGTCGCCACTCCGCCTCCGCGCCCGCCACTCCTCCTCCACCTCTCATCCCTCACGCATCTGGGATCCCCACACCGCCTTCGCCACCGCCACGGAGCGTGCGCGTTCAGGCAACCTCACCCCGGAGGACGCACACCACCTGTTCGACGAATTGCTGCGGCAGGCCAATCCTGTCCAGGAGCGCCCCCTCAACAACCTTCTTGCCGCCCTCGCCCGTGCTCCGGCGTCCGCGGCGTGCAGCGATGGCCCTGCACTCGCAGTCAACCTCTTCAGCCGCATATCCCAAGGCGCCCGCCGACGTGTGGCGCACCCAACGGCCTGCACCTACGGCATCCTCATGGACTGCTGCTGCCGCGCAAACCGCCAGGATCTG…	1B: 18867715-18870069	+	ATGAAGTGTTCTTAGGAACCGCCAGCTGTGATGACGATCTGCTGCTCTCGACGCTCCGTAAAAACCCGTCAGCCTCCATGCATTTGAGCCCGGTGAACCATCCCGGACCAAAACATCAATGTGGCATTTACTGTACGACTTGAGTTCCACATCCACTTCTTTCGACCAGAACAGCCCTACACCCCCGCTTAGGGCGTCACTGTCTACTGCAAAACTGCCTGCAAACCCTAGGGTATGCCGCAAATCCTCCACTCGTCTACCTCTGATTTTTGTCTCCATAACAAAAACCAACTCGGGCCCTTCTTGCTTCACCACTTTGCGAAGCTCTCGAACTGCCTCGGGGTTCCCAAGCCCCCGGCAGTTCCAGCTCAAACAACTCATTGCGACGGGCAGGGCTGA…	AGCGGCTCTACTGCAAACTCTTGGATGTTAAATCATATTATCAGAAGGTTACTGGAAAGAGGAGAGATAGTCAAGGCTGGAAATTATATGTCTAAAGTTGATGTAAAGAGCTACTCACTTGAAGCTAAAACTGTTTCACTGCTGATCTCTCTGTTTTCAAGGGAAGGGGAATATAGAGACCACATCAAATTGCTCCCTATAAAGTATCAGTTTCTGGAAAAACCAGCCACAGTTGAATAGTTGGTACATCACATGGGAGAGTGTCAGTCGTCC	Astoria and Grana specific	Yes	AGCGGCTCTACTGCAAACTC	GGGAGCAATTTGATGTGGTC	60	197	MPRLSSTTPMSPLRLRARHSSSTSHPSRIWDPHTAFATATERARSGNLTPEDAHHLFDELLRQANPVQERPLNNLLAALARAPASAACSDGPALAVNLFSRISQGARRRVAHPTACTYGILMDCCCRANRQDLALAFFARLLRTGLKAGVIEVNTLLKGLCRAKRADEALDILLHRMPELGCTPNVVAYNTVIHGFFREGQVGKACNLFHEMRQQGVTPDVVTYNSVIDALCKAKAMDKAEYFLGQMVDDGVVSDNVTYNSLIHGYSSSGHWKEAVRVFKEMTSRRVTPDLHTYNMFMTFLCNHGRSKEAAGIFDSMAMKGLKPDNVSYAIRLHGYATEGCLVDMINLFNSMERDCILPDCRIFSILIYAYAKSGKLDKAMLIFNEMQKQGVSPNAVTY…	1	P	18	114-P-P-P-P-P-P-P-P-P-P-P-P-P-P-P-P-P-35-P-3
DEG7	TraesCS1B02G075000	T:Pa>As	ATGCCGAGAAGAAGCCGGCCCGCAGGTGGCATCCTCATGGGCTGCTTCTGCGGTGCGCATCGCCCGGACCTAGGGCTTGCCTTATTTGGCCGCTTCCTCGGGACAGGCCTCAAGACAAACAAGATTGTGGCCACCACCTTCCTCAAGTGCCTCTGCTACGCCAAACGTACAGATGAGGCTGTCAACTTGCTGCTTCGTAGGATGCCCGAGCTTGGCTGCGTGCCTGATGCAATCTCATACACCATTGTTCTGAAGAGCTTATGCGAGAATAGCATGAGTCAGCGGGCACTTGACCTGCTCCAGATGGTGGCAGAAGGAGGAGGTGCCTGCTCCCTCAATGTGGTGGTGTATAGCACAGTCATCCATGGCTTCTTCAAGGAGGGCGAAACAGGCAAGGCA…	1B: 58116320-58114326	-	ATACGCGGTTGAAGAGGGCAAGGGCGAGGGCAGGGCCATCGCTGCGGCAGGTTGCGGAGGCCGGCGCACGGGCGAGGGCGGCAAGGAAGCCGTTCAGGGAGCGGCTGGGGACCGGGGTGGCCTGCCGCAGCAATTCGTCGAACAGGTTGTGTGCTTCTTCCGGGGTTAGCGTCCCGGCGCGGACGCGCTCTGTGGCCGCGGCAAAGGCTTCGTGGGGAGACCAGGGGTGTGAGGGCAGCGAGGTGGAGGTGGAAGAGGAGCTGCGGCGGAGGAGGTGGAGCATCGGCACGGTGGAGAAGCGACGGAGGCGGGGCATCGGCGAGGTGGAGGATGAGGAGTGGCGGAGGCGGAGGCCCGAGATTGGCTAGGTGGACGAGGAGTGGCGGCGGCGGCGGCAGG…	CTTCCTTCTTTGCATAGAGTGTTTATTATTGAACTGAAGAACACAATGTCAGGACGAGGAATACCTTTGTTCGTCATTTCAGAAACCAGCCCCTTAGCTTTAACCAAATCACCATGCATACAAAAGCCCTGAATTAAGGAGTGATAAACAGTTG	Primepi and Grana specific	Yes	ACACAATGTCAGGACGAGGA	AGGGCTTTTGTATGCATGGT	59	90	MPRRSRPAGGILMGCFCGAHRPDLGLALFGRFLGTGLKTNKIVATTFLKCLCYAKRTDEAVNLLLRRMPELGCVPDAISYTIVLKSLCENSMSQRALDLLQMVAEGGGACSLNVVVYSTVIHGFFKEGETGKACNLFHEMIHQGVVPNVVTYSSIIDALCKARAMDKAELVLQQMVDSGAQPNNVTYTCMIHGYSTSGQLKEAAKMFRKMTTRGLVPDIVTCSSLMTFLCKHGRSKEAAEIFYSMTAKGLKPNIIAYSILLHGYATEGCFVDMNNLFNSMEDNGIAANCYVFNILIYAYAKRGMMDEAMLIFTEMREKGVSPDVVTYSTVIAAFCRLRRLANAMDKFNEMTDMGFQPDTTVYHSLIQGFCMHGDLVKAKGLVSEMMNKGIPRPDIAFFN…	1	P	18	5-P-P-P-P-P-P-P-P-P-P-P-P-P-P-P-P-P-P-25
DEG8	TraesCS2A02G530300	T:Pa>As	ATGTCCCGAGGCGCTGGTGCACGGGTGGTGTCGCCCACGCTCTCTACCTATTCCATCCTCATGGACTGCTGCTGCCGTGCACGCCGCCCAGAGTTGGTGGTTGCCTTCTTCGGCCGCCTCCTCAGGTTGGGGCTGCGCTTGGATATCATCTCCTCCAGCAATCTCCTCAAGGGGCTCTGCCAGGCCAAGCGTTCAAATGAGGCTTTGGACATGCTGCTCCACCGGATGCCCGAACTGGACTGTGCGCCTGATGTCTTCTCGTTCAACATAGTAATCAACGGCTGCTTTAAAGAAGGTGAAGTAGACAAAGCGTGCAATCTCTTCCATGAGATGCCCCAACTGGGAGTTCAACCTGATGTGGTGACCTACACCTCAATCATGGACGCACTAAGCAAGTCC…	2A: 748204284-748205804	+	TCATTCACTTTGATTCCAACACTCCCTTTTTGCGTATATGACTCAACCTGGCGTCGCCATATTTCATTAAAGCCTTTCATACGCAACGCCTGTTGTAGGAATGGCCATTTAACTTTATCGTACGCTTTCTCGAAATCCACCTTAAAGATGACTCCATCCAACTTTTTCGAATGAATTTCATGGAGCGTTTCATGCAGGACCACCACCCCTTCTAGAATGTTCCTGTCCGACATGAAAGCAGTTTGGGAATGCTGCACCACAGAATGCGCAATCTGTGTGAGCCGATTAGTCCCAACCTTGGTGAAAATTTTGAAACTAACATTGAAAAGGCAGATCGGCCTAAACTGCTCTATTCTCACATCATCCGTTTTCTTAGGAAGCAGTGTTATTGTTCCAAAA…	GTGACATTTCCCTGAAAAGGCTCAATCCATCGGCAATCCTTCCAATTTTACAGTAACCGTTAAGAAGTGTACCATATACAACATCATCAGGTTGAAGGCCAGCAGATTTCATAGCATCGAGTACACTCAGTGCTTTCTCCACCTCGCCAACAAGGCAATATCCATCCA	Primepi not-specific	Yes	CATTTCCCTGAAAAGGCTCA	CTGGCCTTCAACCTGATGAT	60	98	MSRGAGARVVSPTLSTYSILMDCCCRARRPELVVAFFGRLLRLGLRLDIISSSNLLKGLCQAKRSNEALDMLLHRMPELDCAPDVFSFNIVINGCFKEGEVDKACNLFHEMPQLGVQPDVVTYTSIMDALSKSGAMDKAEVLLRQMVDQGIEPNIKTYNCLIHGYSTFGQWKAAVRVFKEMASVGVQPNAVTLNSLIDSLCKHRRTKEAREILDSMAAKGLKPNIVSYSTMLNGYVKEGCFDDMTDLFNSMVRNGIVPNHHIFNILINAYAKRGVMDEAMHMFEVMRQQGVNPDVFSYQIVMDSLCKMGRMDAALDKFNQMVNQGVSPNKAVYQCLVLGSCSHGHFVKAKELISEVVNRGLCSNSVFFYPVINGLCKEGKVKEAQDMFDFILGIGQRPD…	2	P	14	13-P-P-P-P-P-P-P-P-P-P-P-P-P-P-7
DEG9	TraesCS2A02G530600	M:Pa>As; T,M:Pa>Gr	GATGAAGTGCCGTTGTACCGCCCACCCTACACCCCAAGAAGCACGCCCCCGGCGCCGCGGCAGCCTCCGTCGGGCTATCTCTCATCCCTCTCCGGTCACGGCCAGACTCGTCAGCCGCGTACGAGGCCGCTCGCCGGCGGCAGGTCCATCGGTCCTGCCTCCTGCTTTACCTTCCGCGTCGGCGGAGGTGCGGTACTCCTCCCGCGCATTCCGCTCGGGCGCCTCTGCTGAGCGCGTTCGGCATTGATTGCAACCCGCGGCGGCGGAGGCGGCGGCGCTGGTTGCTGCGCGCGCGCGCGCGCCGAGCGTCGCACCGACGCTACTGGATCGCGGTGCGCCTCTTCAGCGGACGCACGCACCTCCCCAGAGGGTGAGTCGAGCTTGGCTGGAATCGGCCAG…	2A: 748284749-748287662	+	TATGGTTAGGTTTACCTTAATACTTTTGTTGTAGTTATGGATGCTTGCAATAGAGGTTAATCATAAGTGGGATGCTTGTCCAAGTAAGGACAGTACCCAAACACCGGTCCACCCACATACCAAATTATCGAAGTACCGAACGCGAATCATATGAACGTGATGGAAACTTGCTTGACGATAATTCACATGTGTCCTCGGGAGCGCTTTTCTCTATATAAGAATCTGTCCAGGCTTGTCCTTTGCTACAAAAATGATTGGGCCACTTTGCTGCACTTTATTTACTTTTATTACTTATTGCTCGTTACCAATTACCTTATCATAAAACTATCTGTTACCGATAATTTCAGTGCTTGCAGAGAATACCTTGCTGAAAACTGCTTATCATTTCCTTTTGCTCCT…	CACAAAATCACCATGAGAACAAGAACCCAGAACCAGGCATCGGTAAACAGCTTTGTCAGCTGAAACTCCTTGATTGACCATCTGATTAAATTTTTCCAGAGCAGCATCCATCC	Patras not-specific	Yes	CCATGAGAACAAGAACCCAGA	GGATGCTGCTCTGGAAAAAT	60	99	MPTARLSSISTSSFRAPLAALAAATERVLAGTLSREDAHHLFDELLGQAAAAPEHGLNNFLAALARAPPSAACSDGPGLAIALFNRMSRGAGARVVSPTLCTYSILMDCCCRARRPELVVAFFGRLLRLGLRLDIISSSNLLKGLCQAKRSNEALDMLLHRMPELDCAPDVFSFNIVINGCFKEGEVDKACNLFHEMPQLGVQPDVVTYTSIINALSKSGAMDKAEVVLRQMVDQGIGPNIRTYTSLIHGYSASGQWKAAARVFKEMVSLGVLPNVVTWNSFMDSLCKHRRTKEARDIFDSMAAKGQKPDIVSYSIMLNGYAKEGYFDDMTDLFNSMLQNGIVPNHHVFNILINAYAKRGLMDEAMHMFEVMRQQGVNPNVVSYQVIMDSLCKMGRMDA…	1	P	17	108-P-P-P-P-P-P-P-P-P-P-P-P-P-P-P-P-P-70
DEG10	TraesCS2B02G560000	T:Pa>As,Gr; M:Pa>Gr	CCTGCGTTCCCTTCCTCGTCGACGGAGGTGCGCCTCTTCAGCGGACGCACGCACCTCCCCAGTCCCCAGAGGGTGAGTCGAGCTCGGCTGGAATCGGCCAGCAATGCCAACCGCCCGCCTGTCCTCCATCTCCACCTCCTCCTTCAGGGCTCCTTCACGTAAACCACGAGCCCCCCTCGCCGCCTTGGCTGCCGCCACGGAACGCGTTCGCGCTGGAACGCTAAGCCGGGAGGACGCACACCACCTGTTCGACGAATTGCAAGGCCAAGCCGCCGCCGTCCCGGAACGCGGGCTCAACAACTTTCTTGCCGCACTAGCCCGTGCTCCGCCCTCATCTGCCTGCAGCGATGGTCCGGGCCTTGCCTTTGCCCTCTTCAACCGCATGTCCCGAGGCGCTGG…	2B: 753792694-753794325	+	ATTCAAGCCAAGTTATGAACTGGAATGCATTTGCAGGCAGAGGAGCGTGTCCGGCTATTGTCGTACGAGAAGAAGCTAGTGTGTGCAGTTGAGGACCCAGGATGCTAACGGTGTAGAGCCGTTCACCATCACCAGGGCTTCCATCATGGTCCTCCGGACCAAGCTCAACATATCCGCCATCACCAGGGCTTCCATCATGGTCCTCCGGACCAAGCTCAACATATCCGCCGACGACCGCCGCCTTCGTCGACGACTTGTCATGGAGGATCGTTGCCGTCTGCAATGACTCACCTGAATGTACGCCTGTGATGGCATTTTAGTTTCTTCCCCACGAGAAGCATCAATACAATAAGTTTATCAAGAATTGCATGAATGTGCTATCAAGATCCAAAAAAAAAA…	AATGAAGTCAAACATATCCTGTGCCTCCTTCACCTTTCCTTCTTTGCACAGGTCGTTTATTACAGGATAGAAGAACACACTGTTAGAACAGAGACCTCTATTAASTGCTTCAGAAATCAATTCCTTGGCTTTCACAAAAT	universal	Yes	TATCCTGTGCCTCCTTCACC	TGTGAAAGCCAAGGAATTGA	60	122	MPTARLSSISTSSFRAPSRKPRAPLAALAAATERVRAGTLSREDAHHLFDELQGQAAAVPERGLNNFLAALARAPPSSACSDGPGLAFALFNRMSRGAGARVVSPTLCTYSILMDCCCRAGRPDLVVAFFGRLLRLGLRLNVISFNNLLKGLCQAKRSNEALDMLLHRMPELDCAPDVFSFNIVINGCFREGEVDKACNLFHEMPQLGVQPDVVTYNSIIIALSRAGAMGKAEVVLRQMVDKGIGPDVMTYNSLIHGYSTLGQWKAAVRVFKEMVSVGVLPNAVTLNSFMDSLCKHRRTKEARDIFDSMAAKGHKPNIASYSTMLNGYAKQGCFDDMTGLFNSMLQNGVVPNHHIFNILINAYAKRGLMDEAMHMFEVMRQQGVNPDVFSYQIVMDSLC…	1	P	8	115-P-P-P-P-P-P-P-P-52
DEG11	TraesCS2B02G560700	T:Pa>As,Gr; M:Pa>Gr	ATGCCGGCCGCCCGCCTGTCCTCCATCCCCACCTCCTCCTTCAGGGCTTCTTCACGAGCCCCCCTCGCCGCCTTGGCTGTCGCCACGGAACGCGTTCGCGCTGGAACGCTAAGCCGGGAGGACGCGCACCACCTGTTCGACGAATTGCTTGGCCAAGCCGCCGCTGTCCCGGAACGCGGGCTCAACAACTTTCTTGCCGCACTCGCCCGTGCTCCACCCTCAGCTGCCTGCCGCGATGGCCCCGGCCTTGCCATCGCCCTCTTCAACCGCATGTCCCGAGGCACTGGTGCACGGGTGGTGTCGCCCACGCTCTGTACCTATTCCATCCTCATGGACTGCTGCTGCCGTGCAGGCCGCCCGGACTTGGTGGTTGCCTTCTTCGGCCGCCTCCTCAGGTTG…	2B: 753931307-753928992	-	ATTGCTGGCCGATTCCAGCCGAGCTCGACGCGGGATGTGCGTGCGTCCGCTGAAGAGGCACACCGCGATCGACTGGCGTCACCTGCGACGCTCGGCACGCGCGCGCGTGCAGCAACCAGCGCCGCCGCCGCGGGTTGCAATCAATGTGGAACGCGCTCAGCAGAGGCGACGAATAGGAGGCCCCGGCGCCCGAGCGGAAAGCGCGGGAGGAGTAGCGCACCTCCGTTGACGAGGAAGGGAACGCAGGAGGCAGGAGCGGTGGGCCTGCCCGCCGGCGAACGCCTCGTACGCGGCTGACGAGTCTGGCCGTGACCGGAGAGGGTGTCGCCGCGGCGCCGGGGGCTGGGAGGAGTGCGGGGGTGAAGACCGGATCAGGGGAATGGATCACATTTTCTTCTC…	AAAATGGGTAGGATGGATGCTGCTCTGGACAAATTTAATCAGATGGTCAATCAAGGAGTTTCACCTAACAAAGCTGTTTACCAATGCCTGGTTCTGGGTTCTTGCTCTCATGGTGATTTTGTGAAAGCCAAGGAATTGATTTCTGAAGC	universal	Yes	GGATGCTGCTCTGGACAAAT	TGGCTTTCACAAAATCACCA	60	116	MPAARLSSIPTSSFRASSRAPLAALAVATERVRAGTLSREDAHHLFDELLGQAAAVPERGLNNFLAALARAPPSAACRDGPGLAIALFNRMSRGTGARVVSPTLCTYSILMDCCCRAGRPDLVVAFFGRLLRLGLRLDVISLSNLLKGLCQAKRSNEALDLLLHRMPELHCAPGVFSYNIVINGCLKEGEVDKACNLFHEMPQLGVQPDVVTYTSIMDALSKSGAMDKAEVLLRQMVDQGIEPNIRTYSCLIHGYSTFGQWKEALRVFKEMATLGVVPDVVTLSSLIDSLCKHRRTKEAREIFDSMAAKGLKPNIVSYSTMLNGYVKEGSFEDMTDLFNSMVRNGIVPDHHIFNIQINAYAKRGLMDEAMHMFEVMRQQGVNPDVFDYQIIMDSLCKMG…	1	P	17	103-P-P-P-P-P-P-P-P-P-P-P-P-P-P-P-P-P-72
DEG12	TraesCS6A02G099318	T:Pa>As,Gr	ATGCCGCGCCTTCAGGTCCGCTCTTTCTGCAGCTCCTTCTCCTCACGCGCCTACGACCTGCTGAACGAACTCCAAGGCCATCTGGACTCCAGGACGCTCAGACCAGAGCTCGCGCGCCAACTGTTCGACGAAATGCTGCGCCAACCAGTCCCAGTATCGGCGCGTGCACTCAACGGCTTATTTGCTGCACTCGCGCGTGCGCCGCCTTCAACCGCCTGCACTGATGGCCCTGCGCTCGCGGTCGATCTCTTCAACCATATGGCCCGAGCAGGCCGCCGCCGGATGACAGGACCCACCGTTCACACTTACAACATACTAATTGACTGCTGCCACCGAGCATGCCGCCCAGACCTAGGGCCTGCCTTCTTTGGCTGCCTCCTCAAGACAGGCATCACAATG…	6A: 66821476-66820442	-	TCGTCGCCGTCTAGTTTCTACAGCGGCGGCGAATGCGAGCTCCAAGGACCAAATCCTTACTCTGGTGGGAGGAGGACGGACGGAGGAGACACTGGACAGAGTGGTCTCGCTCGCTTCTTCCTGCAGCGACGGTGAGTGAGGGCGAGCGCCGGCGAGGACCAACCACCGGCACGTCCAGCGGCCGGAGGAAGGAGGACGGAGGTGGGATTGGATTGCGGGATTTGGATTTTGGATGGAGACGGGGGTTCGATTTGGAGCTCTGCGTGGGCATCTCATTCTCATTTCACAGTCAGCGCTACAACTTGTCTATCTCACATGCATCTACGATCTACCCAACGCTCCTTCAGAGGTTTTTTTTTTTTTGCCACGCGCCCTATTTTTCTTTCCTTTTTTTATTTT…	TGAGGTGCAAGTAACAACGTTTGGCATACTACCTTGGCTTCTCATTACTTTCAACAACCTAAAGGCTTCTTTCAGCTGATCCGAAGTTAAAAATCCATGGATCAGGGTATTATATATCCTATCATGTGGTTGGA	Astoria not-specific	Yes	GGTGCAAGTAACAACGTTTGG	GGATTTTTAACTTCGGATCAGC	60	93	MPRLQVRSFCSSFSSRAYDLLNELQGHLDSRTLRPELARQLFDEMLRQPVPVSARALNGLFAALARAPPSTACTDGPALAVDLFNHMARAGRRRMTGPTVHTYNILIDCCHRACRPDLGPAFFGCLLKTGITMSAITYSSLFKFLCDMRRTKEALNVLLHRMPDDLPNVISYSVILKSFCDSGRSQLALDLLRVMAKKGGDHSPDVMAYNMVMDGLFKEGEVSKACDLFHEMIQQGVVPNEVTYSSIINALCKARAMDKAEVILRHMVRNGVQPHDRIYNTLIHGFLTSDQLKEAFRLLKVMRSQGSMPNVVTCTSVMDYLCKHGRIKEAEEIFYSMAVNGRNQI	1	P	8	18-P-P-39-P-P-P-P-P-P
DEG13	TraesCS6A02G099384	M:Pa>As,Gr	ATGAGAAGCCAAGGTGTTATGCCAAGCGTTGTTACCTACAACTCACTCATGGACTACCTTTGCAAGCATGGAAGAATCAAAGAAGCTGAGGAAATATTTTATTCCATGGCCGTGAATGGCCGAAGACCAGATATAGTCTCATACTCTATTATGCTCCATGGGTACGCTATAGAAGGATCCCTTGTTGAAATGATTGATCTCTGTGAGCTGATGGCAAGAGATGGAGTTGTACCCGACCTCCGTTGTTTCAACATACTGATTAATGCATATGCTAAGTATGGTAGGATGGATGTGGCCATGCTTTTCTTTGAAGACATGTTGAAGCAGGGTGTGAAGCCTAATGAATTCACTTATTTAACTGTGATATCTGCATTTTGCAAGATGGGCAGGATGGATGAT…	6A: 66994771-66994199	-	TCACTTTCAACAACCTAGCGACTTCTTTCAACTGTCCCAAAGTCCTTGGATCAAGCTATTATATGTCACAGTATTCGGGTGTACACCGTTATGAACCATTGATCGAAGAACCACCTCCGCCTTGTCCATTGCTCTTGCTTTGCATAGCGCATCGATAACAGAGTTATACGTCACCACAGTAGGCACAACCCCCTGTTGTATCATTTCATGGAACAGATCGCATGCTTTGCTTACTTCGCCCTCCTTAAAGAAGCCATCGATTACCATGTTGTATGCAACCACGTCGGGGGAGTGGTCAGCTCCTTTTTTGGCCATCATTTGGAGCAGGTCAAGCGCAAGCTGGCTCCTCCCACTGTCGCAGAAACTCTTGAGAATTACTGAGTAGGAGATGGCATTAGG…	CCCATATCAATCATCTCACGGAATTTTTCCATCGCATCATCCATCCTGCCCATCTTGCAAAATGCAGATATCACAGTTAAATAAGTGAATTCATTAGGCTTCACCCCCTGCTTCAACATATCTTCGAAGAAAAGCAG	universal	Yes	CTCACGGAATTTTTCCATCG	GGGGGTGAAGCCTAATGAAT	60	94	MRSQGVMPSVVTYNSLMDYLCKHGRIKEAEEIFYSMAVNGRRPDIVSYSIMLHGYAIEGSLVEMIDLCELMARDGVVPDLRCFNILINAYAKYGRMDVAMLFFEDMLKQGVKPNEFTYLTVISAFCKMGRMDDAMEKFSEMIDIGVPLDTEVYMCMVEGYFNHGDSMKAEEFITRMKNKDINHKPWEGNR	1	P	5	not found
DEG14	TraesCS6B02G129200	T:Pr>As	AACACGCCGTCGCTGCCCACTTCCTCCGTCGCCCCATCTCTATTCCTCGTGGATGTGCCTCTCATCTTCCTTCGAGCGCCAGCTTCGCTCCGCGCCATCCACCGACCAGGTCGCCGGCCACCACCGCGAAGGGCGCCGGTAGGACGGACCCTCCGCTGTGCCGCGACTGCATTCCACCCACCCTCCCCCCGGTCTCCAGCATTGTTGTGACAAGAGAACCCCCATGGCCTGCGATTAGGGGAGTGGAAACTGCATGATTCGATTTGATCTGCTCCTAAGCCTGGAAAGGAAGTTCAGTCTAGTTCCAAGTTGGGCTGAGTGTCTGACCTCCGTCCGTTATCCACCCTTGTCGGCACCGACATTCGCAATCTGCGGCAATGCCATGCGTGCGACCCGGCT…	6B: 125404821-125406898	+	GAGAAGAACCCTACTTTAGACATGTTTGATGTGCATTCATCAATACTTACTATTGTCACAGGTTACCCCATTGTCTAGGTCGTCCTTAACTACGAACATATGGTTATCCATGAGTTTGTTGACAATGCTGAGGAGGAGAGCCGTATCAGAGCATCACCAACAACATCTCTATAATTTGGTGATCCAAAACCAACTTTAGGTGTGGAGAGAGAAAAGTTTTGGGTTAGCAATTTTTTTTTTCGCATTTTAGCAACCATATAACCGATGCCCTATAACTTGAGAACCACATGAAATATGGCGATCCGATGGCGAGGAGCTCGGAAGGGATGGTTGCACGGTACTCGGGGATGGCAACGGGAGTTTGGGAATGGCGATGAGGTCCTCGGGGGCGGTGGCATG…	GCTCACAGAGATCAGTCATTTCAACAAGGGATCCTTCTTTAGCGTACCCACGAAACATAATAGCATATGAGACTATATTAGGTTTATGGCCCTTCTCAACCATGGAATAAAAAAATTCTGCAGCTTCTTTGATTCTTCCATGCTTGC	universal	Yes	TTTAGCGTACCCACGAAACA	GCAAGCATGGAAGAATCAAA	59	110	MPCVRPGSSSSTVSARANQQLLNKLKDHLDSGTLQPERAHQLFDKLLRQTVPVSACALNGLFASLARALPSAACTDGPALAIALFNRMAREGHQVITPNIFTYSILIDCCCRSRRPELGPAFFGRLLKTGLMANVVTFTSLFKCLCDMKRMDEAVGVLLHRMPGDMPDVISYSTILKGFCNEGRSQLALNLLQMMVKKGAGHSPNVVSYNMVIDGFFKEGEVSKACNLFHEMKQRGVVPDVWTYNSIIDAMCKARAMDKAKLVLRQMVDSGVQPDIVTYNKLIHGYSISGQFEEVVRLLDKMRSQGVKPTVFTCNTVMDYLCKHGRIKEAAEFFYSMVEKGHKPNIVSYAIMFRGYAKEGSLVEMTDLCELMARDGIVPDLHCFNILINAYAKCGMMDV…	2	P	11	78-P-38-P-P-P-P-P-P-P-P-P-P-20
DEG15	TraesCS6B02G321400	T,M:Pr<As; T,M:Pa>Gr	CTCCCTTGTCTGTTGCTCCAGGCAGCAACTGCAATCAGTCGCTCACACCAAGCCTGCAGTGCAAGCGCAAGAGCACTTGTGCACTTGCTTCTTGAACATGCCCACAAGAAGTGCAACCGTGCAAGGAGATCTCCATTATACCCTCCCACTGGCCACTGCCACTAGCCTCAAGAGTGCAAGGAGAATATATACTGCTCCTCCATTGCTCATCACTTCTCGTGCAGTAGATCACTTGCTGTGACAGGGTTAGCCATGGCCGCAAGGAGGGCCGCTTCCTCCTTCCTCTCGCGCCGCGGCCTCCTCGCGAAGCCTCCCGCCGATTCTCTTCTCGGAGCAGACAATGCACGGCGCTTGTTGCTAGGAGCAGTTGACAGGTTCAGCACCGCACCGGCAGCCGCC…	6B: 569367522-569370614	+	TCCTGCCTTCCCCTTCTCATGGGAGAAAGAAAAGGTGGGGGGGCACCTCCCTCTCCTGCCTTTCCCTGCTCACCTAAAAAGGAAGGGGGCGGCTTGGGAGAGACCCCAAGTAGGATTCCTCCTACTTGGGGCGCCCCTTGGTTGCTCCTCCCTCCCCTGCCTATATATATGTGGGAGGGGGGCGCCTAGGACAACACAACATTGTCTTAGCCGTGTGCAGCGCCCCCCTCCACCATTTACACCCCCGGTCATATTTTTGTAGTGCTTAGGCGAAGTCCTGCGGAGATAGCATCAGTGTCACCGTCACCACGCCATTGTGCTGTCCGAACTCATCCACTACCTCGTTGTCTTGCTGGATCAAAAAGGCGGAGGACGTCACCGAGCTGAACGTGTGCTGAA…	GCTGCCTACCCTGTCGCCGCCGGTGACGAGGGTGGCGCCGCTGTCGACGCCCGACTTGACGTAGCCCAGAATCTTCTTGAACTGCTGGCCATCGATCTGAGGTCCCTGCTCGACACCTTTCTTGAAGGGGTCGCCGACCACGCGCCTCTGAGCGCGAGCCTTGGACTTCTCCACGAACTCGTCGTACACGCTCTCGTGCACGAACGTCCGAGACCCAGCGCAGCAGCATTGCCCCTGGTTAAAGAAGAGCGCGCGGTGCGCGAGCTCGACGGCCTGGTCGACATCGGCGTCGTCCATGACGATGAACGGAGACTTGCCGCCGAGCTCCAGCGTCACCGGCTTCAGGTTGCTACTCGCCGCCAGCTCCAGAATAATCTTGCCCGTGCCAGTCGATCCGGT…	Primepi and Patras specific	No	CATTGCCCCTGGTTAAAGAA	CAAGTCTCCGTTCATCGTCA	60	90	MAARRAASSFLSRRGLLAKPPADSLLGADNARRLLLGAVDRFSTAPAAAADEQPIKPPVEVKYTQLLINGNFVDAASGRTFPTVDPRTGEVIARVAEGDAEDIERAVAAARRAYDEGPWPRMTAYERCRVLLRFADLMERHNDEIAALESWDGGKPLEQSAGGEVPMATRCMRYYAGWADKFHGMVVPADGPHHVQVLREPIGVAGQIIPWNFPLLMFAWKVGPALACGNAVVLKTAEQTPLSALYVASLLHEAGLPDGVLNVVPGFGPTAGAALCSHMGVDKLAFTGSTGTGKIILELAARSNLKPVTLELGGKSPFIVMDDADVDQAVELAHRALFFNQGQCCCAGSRTFVHESVYDEFVEKSKARAQRRVVGDPFKKGVEQGPQIDGQQFKKILGY…	7	ADD
DEG16	TraesCS7A02G369300.1	M:Pr<As	GTTAGGCTCCTGGTGAGTAGGCCCGATAATATATACGTGCACTCATCTATCGTGTTTGTAGTCTAGCACCACGATGACGGACGCCACACATCTCACGGGTCTCGCAACGGCGCCAATGGGGACGGACAGTCGGACGGAGCTGTTACGCGAGTCCACACACATCATCACACTGCGCGAGAGCCGGCACCGGTCTGGGAGAAGAGAGCAGGAGGCCATGGCGAGCGAGCGCAATGGCGACGGGGGCACGGAGAACGGCAACGGCGGCAGCGTGTCCATGGAGATGCCGGAGATCAGGTACACCAAGCTCTTCATCAACGGGGCCTTCGTCGACGCCGTCTCCGGTAAGACATTCGAGACCAGGGATCCGCGCACCGGGGATGTGATCGCCAGCATCGCCGA…	7A: 542811764-542819419	+	TAATTTCTTTTACCTCTATTGCTTTTTATACTACCATGATTAATTATGAATATATCAGAAATTTCTCTTGCAAAAAATGAAGAAGTCGGAGACAAAGCCGGAGGGTGCCTTATTGCGTACGGTTCCCACCGCAGCTGGAAGGCGGCACAAATAGTTTCCCACCACAGCTGGAAGGCAGCACAAATAGTGAACACCTACCTATTCATCTGCCTTTAGCATCGCCTGACTCGGACATGGTGTTCCCATACTTCTCAATACCCAGCCAGGGCAATGTAGCTATCCCAAATAATAAGACATATGAAAGCTGGCCACACCCGAGCCCCTATTCTGATACATAATATAATGTTCGATCTCAACCTTTCTAAGGAACTGAACTAAAAACACTTTTATATTATGGGA…	GGGGTCTGCTCGGCAGGCTTGACGACCATGGTGCAGCCGGCGGCAAGCGCGGGGGCGACCTTGCAGAAGAACATGATGGCGGGGAAGTTCCAGGGGATGATGAGCCCGGCGACGCCCATGGGYTCGCGCAAGGTGTGCCCCTGGAACTGCGTCGACATCTTGAGCGTCTCGCCGTGGATCTTGTCGGCCGCTCCGGCGAAGTAGCGCAGGGACGTGGCGGAGGTCCCRATGTCGACCACCCTGGTCACCGTGCGCGGCTTGCCGGCGTCCAGGCTCTCCAGCAGGGTCAGCTCCTCCGCGTGCTGCTCCACCAGGTCCGCGTACTTCATCATRATCCTTCCTCTTTCGGATCCGGGCATGCGAGGCCATTTGCCATGATCGAAGGCTTCTCTTGC	universal	No	GCGACCTTGCAGAAGAACAT	TCAAGATGTCGACGCAGTTC	60	109	MTDATHLTGLATAPMGTDSRTELLRESTHIITLRESRHRSGRREQEAMASERNGDGGTENGNGGSVSMEMPEIRYTKLFINGAFVDAVSGKTFETRDPRTGDVIASIAEGDKKDVDLAVKAAREAFDHGKWPRMPGSERGRIMTKYADLVEQHAEELTLLESLDAGKPRMVTRVVDIGSSASSLRYFAGAADKIHGETLKMSNQFQGHTLREPMGVAGLIIPWNFPAIMFFCKVAPALAAGCTMVVKPAEQTPLSALYFAHLAKQAGVPDGVINVIPGFGPTAGAAIASHMDVDMVSFTGSTPVGRLIMEASARSNLKPVSLELGGKSPLIIFDDADVDLAVDLSISANFFNKGEACVAASRVYLQEGIYDRFVKKLAERMESWVVGDPFDPRVNQGPQ…	10	ADD
DEG17	TraesCS7A02G369400.1	M:Pa<Gr	ACTCCACTCTCCACTCTCCACACACAGGAGTACATCACACTCCGCGAGAGCCGACACCGGTCTGGGAGAAGAGAGCAAGAGGCCATGGCGAGCGAGCGCAATGGCGACGGGGGCAAGGCGCGCGCCGCGGAGAACGGCAACGGCGGCGGCAGCGGCGTGCCCATGGAGATGCCGGAGATCAGGCACACCAAGCTCTTCATCAACGGGGCCTTCGTCGACGCCGTCTCCGGTAAGACATTCGAGACCAGGGATCCGCGTACCGGGGATGTGATCGCCAGCATCGCCGAAGGTGACAAGAAGGACGTGGACCTGGCGGTCAAGGCGGCAAGAGAAGCCTTCGATCATGGCAAATGGCCTCGCATGCCCGGATCCGAAAGAGGAAGAATCATGATGAAGTAC…	7A: 542968298-542973888	+	AAGGCACGCACTGGCTAACCTAAATTTGGTAATCACAAGCTGTAGCCCATCTGACCTCTGCCCAAACGGGACTGATGAGCTCGCAGGAGCCACCGGGCATGCTAAAATGGCCACAACAATACATGTGTTCTTCTAGAAGCTCATGCGTACCATTTCACGTGCGGTGCGCGCGCATGGGGGATCTGCAGCGGGGCGATGCAGCCACTGTACCGCCACGGCCGGCCCACTCCCGCGTGTCCTTCCTTTCGTTCTCCTCTGGTCTGGTCCCGATTGTAGCCATGTCCGTTTCTTGTTTGTACGAGCGCGCGCCCGTGAAAATGCGATCGTGAAAATCCGATTCCAACGACCCACGACACGGGACGGGCGACGAGTAGGGTCCGTCGCTGTCGAGGCCCGTCG…	GAGCCGACACCGGTCTGGGAGAAGAGAGCAAGAGGCCATGGCGAGCGAGCGCAATGGCGACGGGGGCAAGGCGCGCGCCGCGGAGAACGGCAACGGCGGCGGCAGCGGCGTGCCCATGGAGATGCCGGAGATCAGGCACACCAAGCTCTTCATCAACGGGGCCTTCGTCGACGCCGTCTCCGGTAAGACATTCGAGACCAGGGATCCGCGTACCGGGGATGTGATCGCCAGCATCGCCGAAGGTGACAAGAAGGACGTGGACCTGGCGGTCAAGGCGGCAAGAGAAGCCTTCGATCATGGCAAATGGCCTCGCATGCCCGGATCCGAAAGAGGAAGAATCATGATGAAGTACGCGGACCTGGTGGAGGGGCACGCGGACGAGCTGACTCTGCTGGAGAG…	universal	No	GCACACCAAGCTCTTCATCA	CCACGTCCTTCTTGTCACCT	60	125	MASERNGDGGKARAAENGNGGGSGVPMEMPEIRHTKLFINGAFVDAVSGKTFETRDPRTGDVIASIAEGDKKDVDLAVKAAREAFDHGKWPRMPGSERGRIMMKYADLVEGHADELTLLESLDAGKPCTVTRAVDMATAVRSLRYFAGAADKIHGETLKMSRQFQGHTLREPMGVAGLIIPWNFPAIMFFSKVAPALAAGCTMVVKPAEQTPLSALYFAHLAKQAGVPDGVINVITGFGPTAGAAIASHMDVDMVSFTGSTAVGRLIMEASARSNLKPVSLELGGKSPLIIFDDADVDMAVGLAIAANFFNKGEACIAASRVYLQEGIYDRFVKKLAQRMESWVVGDPFDPRVNQGPQVDKAQYERVLGFIDHGKREGATVLTGGKPFGQRGYYIEPTV…	9	ADD
DEG18	TraesCS7B02G116800.1	T,M:Pr<As; T,M:Pa<As	CAATCCACCATTTTTAGGGGAAAATCAACCCAATCGACAAAATCATTCATTCTCACTTGCGCATACTACTCAAATCCACCACAAAAATAAAAAGGAAAAAAACAGAAGTGCCCCTATTTATCCTCCCAAAGTCCACATACGAGCCTATTAAACCCCCTCGCTTTCGTCTCAGCAGCAAAGCCAAATCCAAGCCGCCACCATCACTGCTCCTCCCTCCTTCAGTCCCCAGTACTCTTCCCCGCACGTCCCACGCAGCTGGGGACGCCCAAGTACTACCCGCATCCCCTCCCATTTACTGAGCCTCTGAACCAGGAGGAGGAGGAGGAGGAGGAGAAGAATTGATTGCTGATCCTGCGCAAACCAATAAATTCCTCCTGCCCCGCCGCGCGCGCGCGAGAT…	7B: 136309835-136315047	+	GGGTTTTTAGTGGGACAGAGCGGTCAGAAGTGGGCTTGGGAGCGGGCCGGACTCCCGCAAACCTTCCCACTTTTGTCTTCGATTTGCGAGAGAAATCGTGTTAGGACCGTCTTGCAGACCAATACAGGTTGACGTTGGATGGCTTCCATGATCTAAACGGTTGCGAAAGGTTTACGGATTCGGCATGGAGATACTCTAAGTCCGACGGTAGATGGTCTAGCCTACAGTACCATTTGGTCGAGTGGGCACAATTGTTTGTTTAGTCGTCACACCAACGGTACGTATAGACGCACACACCTTGTTAATTAACAGATCGAAGATCGCATCCACTACTAGCTAATTGCATCATACATAATGATCAAGAATCTCGATCACTTACTTTCGCCTTTTTCCTGTCCA…	CATGGCTGCTGCCGCCACGAGGAGGGCCGCCTCCTCGCTCGCCTCCCGCTGCCTGCTCKCCAGGCCCGCAGCGTCGCCCGCYGCTGTCCCCTCCGCGCTCCGCAGGGCAGATGGTGCACGTGGATTGTTGCCAGGACTCCTTCAGAGGTTCGGCACTGCGGCAGCAGCAGAGGAGCCCATTTCGCCTTCTGTCCAAGTGGGCGAGACACAGCTCCTTATCAACGGCAAATTCG	universal	No	GTTGCCAGGACTCCTTCAGA	CGAATTTGCCGTTGATAAGG	60	107	MAAAAAGATRRAASSLASRCLLSRPAASPAAVPSALRRADGARGLLPGLLQRFGTAAAAEEPISPSVQVGETQLLINGKFVDAASGKTFPTLDPRTGEVIARVSEGDAEDVDRAVVAARKAFDEGPWPKMTAYERSRILLRFADLIEKHNDEIAALETWDNGKPYEQAAHIEVPMLARLMRYYAGWTDKIHGLIVPADGPHHVQVLHEPIGVVGQIIPWNFPLLMYGWKVGPALACGNTIVLKTAEQTPLSALYVSKLLHEAGLPEGVLNIVSGFGPTAGAALASHMDVDKIAFTGSTDTGKVILELSARSNLKPVTLELGGKSPFIVMDDADIDQAVELAHFALFFNQGQCCCAGSRTFVHERVYDEFVEKSKARALKRVVGDPFRKGVEQGPQIDDE…	11	ADD
DEG19	TraesCS7B02G259100.1	M:Pa<Gr	GCTCCACCGTCCACTCTCCACACACATCACACTGCGCGAGAGCCGACACCGGTCTCAGTCTGGGAGGAGACGCCATGGCGAGCGAGCGCAATGGCGACGGGGGCAAGGAGCGCGCCGGGGAGAACGGCAACGGCGGTGGCGTGTCTCCGGAGATGCCGGAGATCAGGCACACCAAGCTCTTCATCAACGGGGCCTTCGTCGATGCCGTCTCCGGTAAGACATTCGTGACGAGGGATCCGCGCACCGGGGATGTGATCGCCAACATCGCTGAAGGCGACAAGGAGGATGTGGACCTGGCGGTGAAAGCGGCAAGAGAGGCCTTCGATCATGGCAAATGGCCTCGCATGCCCGGATCCGAAAGAGGGAGGATCATGATGAAGTACGCGGACCTGGTGGAGG…	7B:479619080-479623379	-	GCGAGGACAACAGCAGGGGGTTCCTGTTTTAATGATGCGGCTTGGCTGTGGCCTGCCCGTTTTGTTGGCTTGTGAAGCGGTGGCGGGTCTCCCACACGGCGGCCACGCCATCCGCGCGTGTCGAAAAACTGTGCCCCGCCGACACACGTCTCAAGTGTTCACGTCCGTAATAACACCTACGGCCGCTTGGCGCTGTTGGCTGATCCGTGAATGTGATGTCAGACCATCTACGACCGGGCGCCTCGAAACCCGCTTTAAACGTCTGGAGGAACGGGGCGGTCACTGATTAGTCAAAAAAAAAAAAACATAAACAAGCGTCTTAAATGGTCCTCAAAAGCTCGGACTAACCGGCACTCCTCATGTTCAACTCAAATATAAAATGGATATACCAAAAAGGCT…	TGTTTTATTTTCAATAAGATGGCCGTATGCATCGTGCTGATGCAGAGGCCGGGGATCCCCCTTTTCAAAAAAAAATTATTACCACGGCATCGACAAACAACGTTGCCTGTCAACGAACAACGCTTCTCACCTTCTCTTCCTTGCTGCTCCTCCTGGTAACTAACTGTGCACACACAAGAGAAGCAAACCAGGCAGAGAGATGTAGCCTAGAGCCAGGGCGAGTCGTAGACGGGGGTGACGACGGACTTGACGGCGAGGAACTTGTCGAGCGCGTGCATGCCGTCGTCCTTGCCGAACCCGCTCATCTTGCGGCCCCCGAACGGGCAGTCGGCGTCCATGGCGAAGTAGCAGTTGACCCACACCACCCCGGCGCGGATCGACCGCGTCATCCTGTTGGCC…	universal	No	CATGGCGAAGTAGCAGTTGA	TGCCTGATGAAGTTCACGAC	60	162	MASERNGDGGKERAGENGNGGGVSPEMPEIRHTKLFINGAFVDAVSGKTFVTRDPRTGDVIANIAEGDKEDVDLAVKAAREAFDHGKWPRMPGSERGRIMMKYADLVEEHADELALLESLDAGKPRMATRAVDLGTSVRSLRYFAGAADKIHGETLKMSRQFQGHTLREPIGVAGLIIPWNFPAIMFFSKVAPALAAGCTMVVKPAEQTPLSALFFAHLAKQAGVPDGVINVITGFGPTAGAAIASHMDVDMVSFTGSTSVGRLIMEASARSNLKPVSLELGGKSPLIVFDDADVDMAVGLAISANFFNKGEACVAASRVYLQEGVYDRFVKKLAERMESWVVGDPFDPRVNQGPQVDKAQYERVLSYIEHGKREGATVVAGGKPCGQKGYYIEPTVFT…	8	ADD
DEG20	TraesCS7D02G353900	M:Pa<As,Gr	ATGGCGAGCGAGCGCAATGGCGACGGCGGCAAGGAGCGCGCCGGGGAGAACGGCAACGGCGGCGGCGGCGGAGTGTCCTTGGAGATGCCGGAGATCAGGTACACCAGGCTCTTCATCAACGGGGCCTTCGTCGACGCCGTCTCCGGTAAGACATTCGAGACGAGGGATCCGCGCACCGGGGACGTGATCGCCAGCATCGCTGAAGGCGACAAGGAGGATGTGGACCTGGCGGTCAAAGCGGCAAGAGAAGCCTTCGATCATGGCAAATGGCCTCGCATGCCCGGATCCGAAAGGGGGCGGATCATGATGAAGTACGCGGACCTGGTGGAGCAGCACGCGGAGGAGCTGACCCTGCTGGAGAGCCTGGACGCCGGCAAGCCGCGCATGGCGACCAGGGCG…	7D:457225570-457230556	-	GCCTCTTGCCCTCTTCTCTCAGACTGAGACCGGCGTCGGCTCTCGCGCAGTGTGATGGTGTGCGGAGAGTGGAGCGTCGAGTGAAGACAACAGGCCGGGGTTCGTGTTTTAATGCTGCGGCTTGGCTGTGACCTGCCCGTTTTGTTCGGTTGTGGGGCGGTGGAGGGGTCTCGCACACGGCGGCCACGCCATCCGCGCGTGTCCAAAAACTAGGCCCCGCCGACACACGTCTCAACTGTTAACGTCTGTAATAACAGCTCCGTCCCATTGGCGCAGTTGGGAGATCCGTGTCATCATCGTATACTAGCTACACCACACAAATAGTAAAATATGGAATTTTTAATCAGGCAGTACAACCAACACAAAAAATAATAAAAATTACGTTCAGATCGATAGATC…	GGGCAGTCGCTGTCCATGGCGAAGTAGCAGTTGACCCACACCACCCCGGCGCGGATCGACCGCGTCATCCTGTTGGCCACGTCGATGTCCTTGGTCACCACCCCCGCCGCCAGCCCGTACCTCGTGTCGTTGGCCCTCGCGATCGCCTCCTCCACCGTCCTGAACTTCATCAGGCACATGACGGGTCCGAAGATCTCCTCCTTTGCTATGATCATGTCATTCTTAACATCGGTGAAAACCGTGGGCTCGATGTAGTAACCGCTCTGGCCACAGGGCTTCCCTCCTGTCAGGACGGTGGCCCCTTCTCTCTTGCCATGGTTGATGTAGCTGAGCACCCTCTCATAT	universal	No	CATGGCGAAGTAGCAGTTGA	CGTCATGTGCCTGATGAAGT	60	169	MASERNGDGGKERAGENGNGGGGGVSLEMPEIRYTRLFINGAFVDAVSGKTFETRDPRTGDVIASIAEGDKEDVDLAVKAAREAFDHGKWPRMPGSERGRIMMKYADLVEQHAEELTLLESLDAGKPRMATRAVDLGTSVRSLRYFAGAADKIHGETLKMSRQFQGHTLREPIGVAGLIIPWNFPAIMFFSKVAPALAAGCTMVVKPAEQTPLSALYFAHLAKQAGVPDGVINVITGFGPTAGAAIASHMDVDMVSFTGSTSVGRLVMEASARSNLKPVSLELGGKSPLIVFDDADVDMAVGLAISANFFNKGEACVAASRVYLQEGIYDGFVKKLAQRMESWVVGDPFDPRVNQGPQVDKVQYERVLSYINHGKREGATVLTGGKPCGQSGYYIEPTV…	8	ADD
DEG21	TraesCS7D02G354000	M:Pa<As,Gr; M:Pr<As,Gr	ATTGTCTTCACTCCACGGTCCACTCCCCACACACATCCACTCCGCTAGAGCCGACACCGGTTTCTGTCCGAGAGAAGAGGGCAAGAGGCCATGGCGAGCGAGCGCAATGGCGACGGGGGCAAGGAGCGCGCCGGGGAGAACGGCAACGGCGGCGGCGTGTCCTTGGAGCTGCCGGAGATCAGGTACACAAAGCTCTTCATCAACGGGGCCTTCGTCGACGCCGTCTCCGGTAAGACATTCGAGACCAGGGATCCGCGGACCGGGGATGTGATCGCCAGCATCGCCGAAGGCGACAGGGAGGATGTGGACCTGGCTGTCAAAGCGGCAAGAGAAGCCTTCGATCATGGCAAATGGCCTCGCATGCCCGGATCCGAAAGAGGAAGGATCATGATGAAGTAC…	7D:457595098-457603098	-	TGGCGAGGGGTTGCTCTTTGATTTACATATAAAAAAAAGTGAATCGTGACCTGTCCGTAGCCATCCGCGTGGCCAACACACATCTCTCGGCTGCTAACGCGCGTAACAGCTCCGTCCGATCGTCCCCTTGGCGCTGCCATGAGACCCATGAGATGTGTGGTGTCATCGTGGTGCTAGACTACAAATACGCTAAATGAATGCACGTATATATTATCGGGTCTACTCACGCTAGGAGCCTACTCTCAAGTGTGCAATGCCATCCGGCCAGCGAGATCTTATTCGATTTGGCACATATTTAACGGTTGGGTGGAGTTAATTCCCATAGAGTTGTTGGTATTCGATGTGCGACATGATGCTATTTGCCACTTAATAATTAGGTGCCCTGATTGCAATTTGCAG…	CGTGGATCTTGTCGGCCGCTCCGGCGAAGTAGCGCAGGGAGCTTGCGGAGCTCCCGATGTCGACCACCCTGGTCACCATGCGCGGCTTGCCGGCGTCCAGGCTCTCCAGCAGGGTCAGCTCCTCCGCGTGCTGCTCCACGAGGTCCGCGTACTTCGTCATGATCCTTCCTCTTTCGGATCCGGGCATGCGAGGCCATTTGCCATGATCGAAGGCTTCTCTTGCCGCCTTGACCGCCAGGTCCACGTC	Primepi and Patras specific	No	GAAGTAGCGCAGGGAGCTT	GGATCCGAAAGAGGAAGGAT	60	156	MASERNGDGGKERAGENGNGGGVSLELPEIRYTKLFINGAFVDAVSGKTFETRDPRTGDVIASIAEGDREDVDLAVKAAREAFDHGKWPRMPGSERGRIMMKYADLVEQHAEELTLLESLDAGKPRTVTRVVDIGTSATSLRYFAGAADKIHGETLKMSTQFQGHTLREPMGVAGLIIPWNFPAIMFFCKVAPALAAGCTMVVKPAEQTPLSALYFAHFAKQAGVPDGVINVITGFGPTAGAAIASHMDVDMVSFTGSTAVGRLIMEASARSNLKPVSLELGGKSPLIIFEDADVDLAVDLSISANFFNKGEACLAASRVYLQEGIYDRFVKKLADRMESWVVGDPFDPRVNQGPQVNKEQYEKVLSYIDHGKREGANVLTGGKPCGQRGYYIEPTVFT…	9	ADD
PAG1	TraesCS1B02G071642	T,M: Pa, Pri>As, Gr	ATGTCTCTCATCCACCTCCACCTCCACCGCCGCCTCTTCTCCTCCACCGCGCGGCCCTCGCGACCCTCGCGTGCCTGGTCTCCCCACGCCGCCTTTGCTGCGGCCACGGAGCGCGTCCGCGCCGGGAATTTCAGCTGGGAAGACGCACACAACCTGTTCGACGAATTGCTACGGCGGGCCACCCCGGTCCCCAAGCGCTCCCTCGACGGCTTCCTTGCCGCCCTCGCCCGTGCGCACGCCTCCGAAGCCTGCAGAGATGGTCCCGCCCTCGCCCTCGCTCTCTTCAACCTCGTCTGCCGGGATGAATCCGGCGCGCGGGTGGCACCGCCCACAATCTTCACGTACGGCATTCTCATGAACTGCTGCTGTCGTGCGCATTGCCCGGACCTAGGGCTAGCC…	1B: 56615536..56620540	-	CGGCGTGGTGATGTTGTGGTACTGGTGGAGGTGGAGGTTGAGGCGGAGGCGGGGAGCCGCAGAGGTAAAGCTGGAGGAGTGGCGGAGGCCGTACTCCGGCTAGGTGCAGGAGGGGGCGGGGCGGCGACGGAGGTGGGTTCGGATGCGGCGGAGCATCGGCGTCGGGAATGGCCGTCTACTGGAGTTCGTGGACATCGGCGTGGGGAGACCAGGAGTGAGAGAGCTTTTTTTCCTTTGACGGGAGTGGAGACGAGTGTTTCGCTAATTTCAGTCAGTTGGCAAAAAGGCGACTACGCCGGCGCGCCGGCCCAATAGTTGGGCCCGTCACGTCCCAGCCATCCGATGCAGCACAGTACAGCCGTTTGATCTGGCTTCCGCATTATAGCTGGCCAAACGGGC…	GTGGTGGCATATAGCACGGTCATCCATGGCTTCTTTAAGGAAGGCGAAACAGGCAAGGCATGCAATCTATTCCATGAAATGATGCAGCAAGGGGTTGTGCCTAATGTGGTGACATATAGCTCGATTATTGATGCATTGTGCAAGGCCAGAGCAATGGACAAGGCAGAGCTAGTCCTTCGGCAGATGGTTGATAAAGGTGTTCAACCCGATAATGTGACATATAATTGCATGATCCATGGATATTCCACATCTGGGCGGTGGAAAGAGGCTGCTAAAATGTTCAGAGAAATGACA	universal	Yes	GAGCTAGTCCTTCGGCAGAT	TTAGCAGCCTCTTTCCACCG	60	110	MSLIHLHLHRRLFSSTARPSRPSRAWSPHAAFAAATERVRAGNFSWEDAHNLFDELLRRATPVPKRSLDGFLAALARAHASEACRDGPALALALFNLVCRDESGARVAPPTIFTYGILMNCCCRAHCPDLGLAFFGRLLRTGLKADLIVANTLLKCLCHAKRTDEAVNVLLHRMSKLGCVPDTFSYNIVLKSLCDNGMSQQALDLLHMMAKEGGGCPPDVVAYSTVIHGFFKEGETGKACNLFHEMMHQGVEPNVWTYSSIIDALCKARAMDKTELVLQQMVNKGVQPDNVTYNCMIHGYSTSGRWKEAVKLFREMKSRGLIPDISTCNSLMTYLCKHGRSKEGAEFFDAMTAKGHRDVISYCILLHGYANEGCFADMIDLFNSMERNGIAANCYVFNI…	8	P	19	29-P-47-P-P-P-P-P-P-P-P-P-P-P-P-P-P-P-P-P-P-243
PAG5	TraesCS2B02G195800	T,M: Pa, Pri>As, Gr	ATGCACCGAGCAGTGCTAAGTTTCATGCGTCAAGCCCTTGTAAAAAGAAGCTACCCTCCGGCATTGCGACTTTACTCTGTGGCTTGTTGCTTGAAGAGCTTAGATCATCAAGAACCTACTGGAAGCTTCTTTTACAGTGAGTATAAAAACCAGTGTCTTCCTCCCTTGATCACACTAGCAGTTCGTACATCAAACTGGAACAAGGCCAGGAAGATTACCTTCAGGGAGTGTGTGAAGTTATATGGGCTATCCCGGTCAGTTGGGCTGTTTGCATTGCTTATGCAACCCTTCTTGCCGCGAAGAATCAGAGAGATCCGGTGCTTCATGCAGAGCATTGTTGATTACTGTGGAAGTGCCGGCCCAGAGTTGTTTGAGTTGGCACCTATTTTGGTCAGTAAT…	2B: 173464146..173466326	+	TTGCACACATATGCGCAATTGACGCCGCAATGTAGTCTAGTTGCACACATATTGATATTTAGTTGTCAAGACTAGTTACACACACATATACTCAGTTGGCGCGGCAATATAGTCTAGTTGCACACACATTAATATTTAGTAGTCAGGACTATTGACAAACACATATGCTCAATTGGCGCGGGAATTTAGTCTAGTTGTACACACATTGATATTTAGTTGACAAAAAGATTATTGGCACACATATATGCTCAGTTGGCGCGGCATGTAGTCTAGTTGCACACATATTGATGTTTAGTTGGCAGGTAGACTAGTTCGTCGAAACATACCCATGCGGGATCTAGTTTTGAAGAGCATGTCGTGAAGATTTCAACGGTGAAAACAGACCACAATTCCGATGTC…	GTGTCATCTGCATGGAACTTTCTTCAAATGCTTTGTCAGAGAGGCTACCCTCGCAACAGTTATTGTTACAATGCTGTGATTCATGGTTTCTGTCACGAGGATCAGGTTCAGAAAGCCATGGAGGTGTTTGATGGGATGAAGAA	Primepi and Patras specific	Yes	GCTTTGTCAGAGAGGCTACC	TCATCCCATCAAACACCTCCA	58	110	MPRFSSTTPMSPPRLRLRLRLCARHSSSTSHPSRIWDPHAAFAAAAQRASSGTLTTEDAHHLFDELLRRGNPVQERPLNKFLAALARAPASASCCDGPALAVTLFGRLSRDVGRRVAQPNVFTYGVLMDCCCRACRTDLVLAFFGRLLKTGLEANQVVFNTLLKGLCHTKRADEALDVLLHRMPELGCTPNVVAYNTVIHGFFKEGHVSKACNLFHEMAQQGVKPNVVTYNSVIDALCKARAMDKAEVVLRQMIDDGVGPDNVTYSSLIHGYSSSGHWKEAVRVFKEMTSRRVTADVHTYNMFMTFLCKHGRSKEAAGIFDTMAIKGLKPDNVSYAIRLHGYATEGCLVDMINLFNSMATHCILPNCHIFNILINAYAKSGKLDKAMLIFNEMQKQGVS…	1	P	15	140-P-P-P-35-P-P-P-P-P-P-P-P-P-P-P-P-26
PAG10	TraesCS5B02G033500	T,M: Pa, Pri>As, Gr	ATGGCTGGGCATCTAGCCAAAAACCCATTGCTCCTCCTCCTCCAGCCCCGCCGCCTCTGCACCGCCGCCGCGTCCTCCTCGGCCGCCGCGGGAGAACTCGTCCAGGAGACGCCCCGCGACGATGACCTCGCGGAGGAGTCGCGCAGCCGCCTCGTGCGCGACACCTGCAAGCTGCTCGAGCTCCGCGGCTCGTGGACCCCGAAGCTGGAGGCGCAGCTCCGGCACCTGCTCCGGGTGCTCTCCCCGCCGCAGGTCCGCGCCGTGCTCCGCGCGCAGGCGCAGACGGACACCCGCGCCGCGTTCGAATTCTTCCGCTGGGCAGATCGCCAGTGGCGCTACCGGCACGCCCCGGAGGTGTTCGACGAAATGCTGAGCCTCCTCAGCCACACCAGGCTCCAC…	5B: 36720490..36722768	+	GCGTGTGAGAGGTCTGGACTCCGAACGGACAACGGAGAGAACCGGTGGAACCCGAACGGATGCAAGTTTTAAAAAACATGCAGATGAAATGCAGATGATGACATGGCAAAATGCAACACGCAAGCAAATGACATGGAAACGACGACGAATAACTGGTGGACACCTGGCGCATCGGATCTGGGGCGTTACACGTGGGGTGTTAGAGCACTCGCAGAAGGATGACTAACTATAAGTATGCGAGCAATTGGAAGGGTGGGGTGCTGAGAGAATGTTGGAAAAAGCCAATGAAACGGAAGCTACTAATCGATGTGGATGATGCGTCTAGAGAGGATTCAAGTGACAATGAAGTTGGTGTGGTTATCAGAGACTATAAAGGTGAGTGCATTAGTTGTACCTAGT…	CGGACACCCGCGCCGCGTTCGAATTCTTCCGCT[GGGCAGATCGC]CAGTGGCGCTACCGGCACGCCCCGGAGGTGTTCGACGAAATGCTGAGCCTCCTCAGCCACACCAGGCTCCACGACCCCGCCCGGCGCGTCATGCGCCTCATGATCCGTCGCCGCATGAGGCGCGGGACTCAGCAGTTCGC<G>CACCTCATGCTCTCATACAGCCGTGC	Primepi and Patras specific	Yes	CGTTCGAATTCTTCCGCT	GACGGATCATGAGGCGCA	58	138	MAGHLAKNPLLLLLQPRRLCTAAASSSAAAGELVQETPRDDDLAEESRSRLVRDTCKLLELRGSWTPKLEAQLRHLLRVLSPPQVRAVLRAQAQTDTRAAFEFFRWADRQWRYRHAPEVFDEMLSLLSHTRLHDPARRVMRLMIRRRMRRGTQQFAHLMLSYSRAGKLRSAMRVLQLMQKDGCAPDISICNVAVNVLVFAGRIDKVLEFSDRMRRVGVEPDVVTYNCLIKGLCSVRRVVEALEMISVMLQNGCPPDKITYYTVMGFLCKEKRVAEVRDLLGRMRNDAGLFPDQVTYNMLIHVLAKHGHADEALEFLRESEGKRFRVDEVGYSAVVHSFCLNGRMAEAKEIVSEMISKECHPDVVTYSAVVDGFCRIGEIDQARKMMKHMYKNGCKPNIV…	2	P	16	96-P-P-P-P-P-P-P-P-P-P-P-P-P-P-P-P-39
PAG15	TraesCS5B02G228400	M: Pa>As, Gr	ATGGTGGCAAACCCAGTCAGTCAAATTCCCCAGACCAACAGGAGCAGCAGAGCAGTACAGATTTGCCGCCTCGCCAATGCCAACCCCATGCCACTCTCGCCACCACTCCGCCTCATCCTCTCCTCCCGCCGCCGGCCCCTCGCCACGCACCACCGCTGCCTGTCCTCCTCCGCCGCCGCCGTAGCCGCTGCCACCCCGGCTACCTCAAGGGACCGCGCCGCCCACCTCGCCGCCGCCGTCCACGGCTCGGCCGCGGCCAAGAACTTTGCGCACGCCATCCGTTTGACGAAATCCCTCGTCCAGGCCTCCTCCCCCGGCGCGCGCCCGGGCGCTGCCGCCTTCGCCGCGCTCGCCTCCACCTCCAGCTCCCCTGGCCCCGCGCTCGGGGTGCTCGTCATC…	5B: 405552674..405554626	-	TAGAGCGCCGCAAGGGTTTTCTCGGTGAGCTTGTTGAGCGTTGGTACGGTTGGGCTAGGAGCATTCAGCAGATTCAGCTCGATGCAGCATTTTTTTTTTGAAGGGCTCGATGCCGTTGGTTTTCCTACCAGAATCACCATGTAAATTTTGTAAAAAAAAGGCAGTACCGTTAGTACAATGATTTTGACTGAAATGACCACTCTAACACAGTTGTTATCCTGTCCTCAGTCGGCGTAATTTTTTACCCGCGGTTCGGCGGCAGCCCCACACCTTCTTCCTGCCGTTCGGCGGCGCCACCCCTTCCGCCGCGCAGCTTCAAAGTGCTCGATGACTTGCCATAAGGTAAAAAGAATCAACCTTTTTCATAGATTTCATTTTTGGAAACAATTTATCCCTCAC…	CCGGGGGATGGCGCCGACCGTGGTGACGTACAACACGCTCATCAACGCGTGCCGGCATGAGGGTGCTGTGGCGAAGGCTCGGGAGGTCTGGAAGCAGATGTTGGCGAGACTGATTGGTCCAAATGTGGTCACTTACTCGACGATGATATCCGCACTTTGTGACGAGGGCTGCATTGCCGAGGCTGAGCGGCTGTTCCTTACCATGAAGGAAACAGGGATGCGACCCAACCATTACACATACAATGCACTGATGAGCAGCCACTGCAAGAGAGATGGTATCAAGAGGGCACTCACGTTGTACCAGGAACTGCTGAAGAGTGGTCTTGTTCCCAATGCTGTGATCTTTACAACGCTGATTGACGGTTTCTTCCAGGTGAACAGAACAAGTGATGCAAAAAA…	universal	Yes	CAGAAGGAGATGGCGGAGAA	ATGCTTCTTCTGCCCTGAGT	60	135	MVANPVSQIPQTNRSSRAVQICRLANANPMPLSPPLRLILSSRRRPLATHHRCLSSSAAAVAAATPATSRDRAAHLAAAVHGSAAAKNFAHAIRLTKSLVQASSPGARPGAAAFAALASTSSSPGPALGVLVIALSQMALHDEALSVFHRLPTLPALPACNAILDVLVKAHRFDRVWKLFDEMLSRGMAPTVVTYNTLINACRHEGAVAKAREVWKQMLARLIGPNVVTYSTMISALCDEGCIAEAERLFLTMKETGMRPNHYTYNALMSSHCKRDGIKRALTLYQELLKSGLVPNAVIFTTLIDGFFQVNRTSDAKNIFLDMHRYGVAPTVPVYNSLIDGAFRSGDSQEALTVYEDMTRLGLCPDEFTCSIVVRGLCSGGQVKVAARFLEAMQQSGIN…	1	P	14	124-P-P-P-P-P-P-P-P-P-P-P-P-P-P-21
PAG16	TraesCS6A02G027984	T,M:Pa>As,Gr	CTGCCAGCCGCATCCCCCGCGGAGACCCCGGATGAAGCCCCGGCGGCAGCAGCGGCCACGGAGGCCGGGGATCCGGCCCCGGCCCGCGCCCCGCGGGAGGAGGAGCCGCTGCACGAGACGATCCTCCACATGATCCGGCGCCGCAAGTGGACGACCCGGATGGAGAACTCGGTGCGCCTGCTCTGCCCGACGCTCTCGGCGCCGGTCGTGCACGGCGTGATCTCCGCCGCGGCGGCCGCGGACCGCGCGGACCTCGCGCTCCAGTTCTTCCGCTTCGCGTACCGCCGCGCCGGGTTCCGGCCGGAGCCGGCCACCTTCGCGCTGCTCCTCCCGGTCCTCGCCTCCAAGGGCATGCTCAACCACGCCCGCTGCATCCTCCTCGAGACCATGCCGTCCTTC…	6A:14355317-14353037	-	ACCTATCCTTCTTGTCTTCTAGGATGAAAATCCCAATCTGACAGATGGCCCAACAAGCATTAATAAAACAAAACAAACCACTGTTTCTTCAATTCAGAAAGGAAAATAGGACCATTTCATAAACCCAGAAACCTCCCTATGCACCCATGGCAGACTTCTTGCCCCTCTTGGATGTTGACGACCCATTCTCCACCAAGATCCTAGACAAAATGTCAGCTTGCTTTGAGTATCCTCCAGCTTTTAAGCTATCCATCAAAGCATCGCAACCCTTCTGGTCTACAATGCCTCCTTTGTGCTTGATCTTGCAGAGCATGGAGTAGGCTGGCAACGTCTTCTCCTCAGTGTACAGGGCTTCCAGGACTCTGTCATAGGTTGAGAAGCTAACTTCAAAGTCCCGGT…	AACATATCCCTTGATCATGACATTGTATGAGATCGAGTTCCGTTCAAACCCAGCGCCNGGCATTTCATCAAACACCTTCCGTGCACTCTCCA	universal	Yes	CCCTTGATCATGACATTGTA	AGAGTGCACGGAAGGTGTTT	57	92	LPAASPAETPDEAPAAAAATEAGDPAPARAPREEEPLHETILHMIRRRKWTTRMENSVRLLCPTLSAPVVHGVISAAAAADRADLALQFFRFAYRRAGFRPEPATFALLLPVLASKGMLNHARCILLETMPSFSVAPDEATVAALVAAYGRAGIPQEAVKLFRLMPDLGITRTALSYNAVLKAILCRGREAMARRIYNAMIADGVAPTLATYNTLIWGFGLCKKMESAVRVFGDMKGHGVTPDVTTYNTLLNAWVRKGDLESARKVFDEMPGAGFERNSISYNVMIKGYVEANKVEEAVGLFTDMGEKGLRLSEKTFAALMPGLCDDEGKAAEACKAVADMAERRLTPKDKSVFLRLVSTLCKAGDLDGALEVHKKSGQFKHVLVDPRQYGVLMESLCA…	2	P	16	102-P-P-P-P-P-P-P-37-P-P-P-P-P-P-32-P-45
PAG17	TraesCS6B02G032300	T,M:Pa>As,Gr	GCCGGTTTCCCTCGCCCGCGCCGGCTCCCGCTATGAGCCGCCCGCTCTGCAACCACTACGCCGCGCTCCTCTCCTCCGCCGCCGCCGCCGCCGCCGGCGGCGGCCGCGATGGGGCCCGCGTCGCCGGCGCCGTCCACTGCCTCGTCCTCCGGACGCTCCCGCACCCGCCGCCCACCTACCTCCTCAACCACCTCCTCGCCGCCTACGCCAGGTCCGGCCGCCTCCCGCTCGCGCGCCGCCTGTTCGACGCAATGCCCGACCCCAACCTCTTCACCCGCAACGCGCTGCTCTCGGCGCTGGCCCGCGCGCGCCTCCTCCCCGACATGGAGCGGCTCTTCGCGTCCATGCCCGAGCGCGACGCCGTGTCCTACAACGCGCTCATCGCGGGCTTCTCGGGCG…	6B:18857920-18855427	-	CCTCTTATCAGTCTTGCACCTGCAGGGAACATGATTTGTTCGTACTGTGTCACACAAACCCAGTTGATGGCCAGGAACTATTATCCATGATTGGCTTCATTCAGCTTTCCTCATTTTCTTCCAGTAGCACTTCTGACTTTAGTTAAACTTGAAGCATGTGCGGTGTGCAGCTTTAACAAACAGTGGAATTACCAGAAGTCCCCACAGGAGCAAATGCCATTGCTAAACTTGTGAAATCTGACAGCATCTCTCATGAGAATATCACGACCGGTTATCTTCGAGATGAACTTGGTAGCATTGTGGCAATCCACACACACCCGCAGATTCTTGACAACCCGGATCGGCATTTCCTCTGGAACAAAAATTAAGCCAAAGGCAATTGCAAGCTTCTCGCTATGA…	TGCTTCCCCTCTTCTGAGGCAGCAAGGGCGCCACAGGCTGTAAGGATGCTTCCGAAAGTGTACTGATCAATGCCAACACCCTCGGCCCTCATCCGCCTGAAAACATCCAGCGCCTCCGACTGC	universal	Yes	CTCTTCTGAGGCAGCAAGG	GATGTTTTCAGGCGGATGAG	60	99	MSRPLCNHYAALLSSAAAAAAGGGRDGARVAGAVHCLVLRTLPHPPPTYLLNHLLAAYARSGRLPLARRLFDAMPDPNLFTRNALLSALARARLLPDMERLFASMPERDAVSYNALIAGFSGAGAPARAARAYQALLREEAVVDGARVRPSRITMSGMVMAASALGDRALGRQVHCQILRLGFGAYAFTGSPLVDMYAKMGLIGDAKRVFDEMEGKNVVMYNTMITGLLRCKMVEEARGVFEAMVDRDSITWTTMVTGLTQNGLQSEALDVFRRMRAEGVGIDQYTFGSILTACGALAASEEGKQIHAYTIRTLYDDNIFVGSALVDMYSKYRSIRLAEAVFRRMTCKNIISWTAMIVGYGQNGCSEEAVRVFLEMQRDGIKPDDFTLGSVISSCANLA…	3	DYW		57-SS-SS-P1-L1-S1-SS-P1-L1-S1-P1-L1-S1-P2-L2-S2-E1-E2-DYW
PAG22	TraesCS3A02G525400	T,M: Pa>As, Gr	ATGGCGGCGCCGCCGGCCCACCTCCGCCGCCTCCTGCTGCCGCACCTCCGCCGGAACCGCCTCTTCTCCGCCCTCACCGACACCCCTTCCTCGCCCCCGCCGCCCGCCCCGACCTCAGACGCCATCCTCTACTCGCTCCGCGGCCTCTCCAAGGACCCGCCGCAGGCGCTCTCCCTCTTCCGGCGCGCGGCGGCCGCGGGCCACCCGCTCGGCCCCGCGGCCTACAACCTCATGCTGCGCACGCTCGCCTCCACCCCGGACGCCGCGCGGGCCCACTTCTGGCCCTTCCTCCGCGACATGGACGCCGCCGGCCACTCCGTCGATCAGGGCACCTACCTCGCCGCCCTCGCCTCCTTCAAGCGCGCCAGCCTCGCCACCGACTACGCCACCCTCTCCGCC…	3A: 739557732..739560684	+	TTTTCTTTGTTTTTGGCCTTTGCATTTTTCTTTTTATTTATCATTATCCTTTGCTAAAAAGCACGTCGATTGTTTTTCAATACACGTTGTACATTTTTCATATATAAGCATAACATTTTTTGATACACGTTGAACATTTGTGACATACATAATCATCATTTTTTCAGATACATGTTTGGGACAATTTTTTGCATACAACTTAAACAATTTTTGGAATGAAGCCAAACTTTTTTTTTGCGTTGTATAAACAATGTTTTTTCAAAATGTTACGAAGATTTGTTTAAACATGTAAACATTTTTCAAATGTCACGTACATATTTTTGATTGTCGCCAAACCTTTTTCTGAATTACACGAATATTTGTTTTCACCATATAAGAACTTTTATAAAAATATATAAC…	GAGCTGTTTGAACCAAAAAAAGTTCAGGCTACTGCTTGACTGAAAC[ACAATAAATTGTTGGGCACCTCCAAGCAGCACCTCTTATTTGAACTTTCATACTGGACAAAGCATGAGCAGATAATACCATGACTAAGGAACTCTGGTTCTCTTAAGAAGATGGATACATGGTCGTGCTCTTCTGGAGTGCC]TTATCCACCTCCAGTACTTTTCTGTCCTTTCTCCTCTCTTCCTTTTTCCCTG	Patras specific	Yes	CTACTGCTTGACTGAAAC	GAAAAGTACTGGAGGTGGAT	52	182	MAAPPAHLRRLLLPHLRRNRLFSALTDTPSSPPPPAPTSDAILYSLRGLSKDPPQALSLFRRAAAAGHPLGPAAYNLMLRTLASTPDAARAHFWPFLRDMDAAGHSVDQGTYLAALASFKRASLATDYATLSARLAKSRADHAASGGTPVTALADAVRGLDPDQPGADEELETKLEGVAEQLLPLTEAAVAGVLREARDVPAKALAFFRWAGRQDGYEHGSIAYNAMARVLGREESQREFWDLVQEMKAGELHIDIDTYMKLSRQFQKRHMMTEAVELYELMMDGPYKPAQQDGPLLLRRIAMGPEPDLELVYRVVRKFEAVYEFKTKNVFDGIHRALTSNGRFDEAAEIVERMRGAGHQPDNITYSQLVFGLCKAAKCDEARKVLDEMEAEGCTPDLK…	2	P	8	220-P-P-37-P-P-P-P-P-33-P-15
PAG23	TraesCS3B02G099500	T,M: Pa>As, Gr	ATGATCAGAGAGGATCCCAGGTGCGGCCGCGTGGGGGATGCCCGCAGGGTGTTCGGCGGAATCGCATGCCCGGACACCGTGTGCTGGACGAGCATGATCTCTGGGTACCACCGAGCTGGAAGATACGGGGAAGCATTGTCTTTGTTCTCGAGAATGTTGAAGATGGGATCTTCTCCGGACCAAGTGACTTGTGTCACCGTAATTTCCATTCTTGCGAGCTTGGGTAGGCTGGATGATGCTAGGGCCTTGCTGAAGAGGATGCCGGCGCCGAGCATGGTTGCTTGGAACGCTGTCATCTCCAGTTATGCGCAACAGAGTGGGATCAAGCATGAGGTCTTTGGATTGTATAAGGACATGAAGAGGCAGGGATTATGGCCCAGTAGATCGACTTTTGCCAGC…	3B: 66586170..66588662	-	TTAAGACAGACCATCAGAGTCTGAAATACATAACTGAACAAAGGATATCAGAAGGAATCTAGCACAAGTTAATGCTTAAACTACTGGAATTCACTTACACCATTGAGTACAAGAAAGGAAAGGAGAACAAAGCAGCTGATGCCTTATCTAGGAGGCCTCAAGCAATGTCTATATCAATAGCAGTACCTAGTTGGATAGATCAAATTGAAGATTATATTCTTATAAGGCAGATGATAAATGCAAACACCTCATTGAGCAACTAACTGCAGGCAGTCAATCCTTGCCCCTTTATACATATACAGCAGGTGTATTGAGATATAAGAAAAGGATCTACATAGGATCTGCCACTGACTTCCAACAGAAACTGCTTTCCACCTTCCACTCCTCTCCTGTTGGGGG…	ATGGGCTTGTTCGAAATGAGCTACAAGAAGAGGCC[NNNNNNNNNNNNNNNNNNNNNNCGAGGCTNGGTCTTGAGGCTGATGAG]TTCACGTTTGTCAGTGTTCTTGGTGCATGTGCCTAC	Primepi specific	Yes	ATGGGCTTGTTCGAAATGAG	GCACATGCACCAAGAACACT	60	119	MIREDPRCGRVGDARRVFGGIACPDTVCWTSMISGYHRAGRYGEALSLFSRMLKMGSSPDQVTCVTVISILASLGRLDDARALLKRMPAPSMVAWNAVISSYAQQSGIKHEVFGLYKDMKRQGLWPSRSTFASMLSAAANMKASVEGRQFHASSVRHGLDANVFVGSSLINLYAKCGCISEAKSVFYFSRERNIVMWNAMLNGLVRNELQEEAIQMFWYMTRLGLEADEFTFVSVLGACAYLDSHCLGRQVQCVTIKNGMAASLLVANATLDMHSKFGATDDAKTLFNLIPYKDSVSWNALIVGLAHNGEEEAAIGMLGLMNADGITLDEVSFATVVNACSNIRATETGKQIHCLAMKYSICSNHAVGSSLIDLYSKHGDVESCRKVLAQVDASSIVPI…	1	E+		S1-29-SS-P1-L1-S1-P1-L1-S1-P1-L1-S1-P1-L1-S1-P1-L1-S1-P2-L2-S2-E1-E2-59
PAG27	TraesCS5B02G483400	T,M: Pa>As, Gr	ATGGCCCGCCTCCTCCTCCCTCGTAGCCTCAGCTATTCCACCTCCGCCGCCGACATGGTCGTCTCCTCCATCCGCCTCCTCTCCGCCACCAACCCCACCAAATCAGCCCCAGCCTCCGCTCCCCTTCTCCCCATTAACCCCAGTCCCGATCCGGTAGCAGCTCCTCCTCCCACCACCACCATCCTCCTGTCCCCGGCGGACCGCCTCCGCGGGGTCTTCCTCCAGAAGCCCACCGGCCGCGCCGCCCTCCACCGGGCCCTCTCCTCCACGGGCCTCGACGCCCTCTCCCCGGAGGTTCTCTCCGATGTGGTCAGCCGCGGCAACCTCAGCGGTTCCGCCAGCGTCGACCTCCTCGACTGGGCCATCTCCAGCGCCAAGCTCCCACATTCCGTACATACC…	5B: 655208858..655210559	-	TTTCTACGCTCACCGGAGTTTGGAAGACTCGCCGTGGTGGCCGCAGCGGCGGCGGAACCGGACGAGGAAAGTCAGAGGGTGATCCCCCTTCCCCTCCTCGGGAGCCCCTATTTGACGCGCTTTGCGTCAAATTGGCGGCCTGACGCACAGAGACGGAGCTGACTGGGCCGGCCCATTGAGTTCTACCGCGGGACGAAAAATATAGCACAAAAAAGGAAAACGAGCGCGACCAAGAATCGAACCTGAGACCAACTGCGAAATATCAAGCACTACTAGCCACTCGAGCTAACGACTACTGCTGCCAATAGAGCAGTACATGATTTAAAGAAGTAACCATAGATGTGGAACCGGAATGGTTGTAGCGGAACTGTATTAGTTATTAGGTTGAACGTTTTTTTA…	ATGGCCCGCCTCCTCCTCCCTCGTAGCCTCAGCTATTCCACCTCCGCCGCCGACATGGTCGTCTCCTCCATCCGCCTCCTCTCCGCCACCAACCCCACCAAATCAGCCCCAGCCTCCGCTCCCCTTCTCCCCATTAACCCCAGTCCCGATCCGGTAGCAGCTCCTCCTCCCACCACCACCATCCTCCTGTCCCCGGCGGACCGCCTCCGCGGGGTCTTCCTCCAGAAGCCCACCGGCCGCGCCGCCCTCCACCGGGCCCTCTCCTCCACGGGCCTCGACGCCCTCTCCCCGGAGGTTCTCTCCGATGTGGTCAGCCGCGGCAACCTCAGCGGTTCCGCCAGCGTCGACCTCCTCGACTGGGCCATCTCCAGCGCCAAGCTCCCNCNTTCCGTACANACC…	universal	Yes	TGCAATGTGGGTAAGGTTGA	CACAAATCACAGGTGCCAAC	60	222	MARLLLPRSLSYSTSAADMVVSSIRLLSATNPTKSAPASAPLLPINPSPDPVAAPPPTTTILLSPADRLRGVFLQKPTGRAALHRALSSTGLDALSPEVLSDVVSRGNLSGSASVDLLDWAISSAKLPHSVHTCNIVIRALGRRKFFTSVEPALEVMRKNDIFPDLTTLQIVMDTLVAARQVNKAVQLLESDQFGLGIGQTCHRKEAFSALIECLCRRSHVGVASSLVQVARGQPFSLDKQVYNDVLGGWARFGRVDKLQHFWAMMQEDGLVPDDVSHCHLIEALGRAGQAEEALRVFEKMAQEGYGPTTMAYNALVFNFISLGDLDRSIRYYKDMADNNCPPNSDTYCKMIRAHLKARRVADALQMFDDMLAQGVLPDTGVITSFIEPLCTFGPPHAA…	2	P	11	130-P-P-P-P-P-P-P-P-P-P-P-12
PAG31	TraesCS7B02G448300	T,M: Pa>As, Gr	ATCCGGCCCTGGAACCGGTAGGACGAGGAGGGTTGTCCACGGAACTGCGCAACGACGCCGCGCCGTACGGCCTCGGCGGCCCAGCGACGCCACAGGCACGCACCCTTGGCAGAAGTAGCAGTTGTGCCAAATTCTACATTCGTATATGATATTTATTAATAGGAGGTATCAGTGGTGGGCTGATCCCTTGGGAGAATGGAAGGCAATAACCTTCGGATGACAATCCACTCCCATGGCGGCGACATCAACCACAGCCACGGTCACACCGCTGTTAATCCACCTACTGCGCGGCGCCACCGACCACGCGTCTGTAGCCGCCACCCACGCAAAGCTGCTCAAGGTCGGCACCGCCTCCGCCGTCTCTTCTTGCAACCACATCATCGCTGCTTACTGTCGATG…	7B: 711066423..711069664	-	TCAGGAGCCGCCACGCCTCGCGACCACCGCCGGAGCAGAAGCAGGGGGGGAGGAGATGTGAGGCGCCGGCGGCGCGATCTGTGGCCCGCTGCCGCGACGCAGCGACCGCGCGGAGGGAGGCCTGATGGGGCTGGAGAGCGCCTGGGCCTGGGCGAAGGCAAGCGGCGCCTCCCCCTGGGGCACTACGAGCAGGCGATGGGGGCGCCGCCGGCGGGGCGGCGGGAGGAGAGGGCGGAGGGGGCGGCGTGTGAGGTCCAAAACTGAACCTGATACTCTGTCGTCATTCAGTTGACACCCATTCAGATAACGAACGGCCACGATTGAACAAGGTGGAGAGGCACAGATGGTCCAGATCAGCCTAGTTACGTTGGGGCCTAGCTTACGTGGTTTACTTCCCAA…	AGGACATACCCTACGTGTTCTACGCTGGATTGGTATCACCCT[CCGGTGCAAGGGCAGGTGAAGTGATGATGTTGCTTGATGAGTTAGAGGGTAAGATGCGGGAGAAGGGTTACAAGGGTGGACTAGGTAGTA]GCAGAGTCTTTGATGCTCATGAGGAGGATGGAGAGGACGGGAAAGGCG	Patras specific	Yes	TCTACGCTGGATTGGTATC	CCTCTCCATCCTCCTCATGA	56	150	MAATSTTATVTPLLIHLLRGATDHASVAATHAKLLKVGTASAVSSCNHIIAAYCRCGVTARAHDLFDGMPERDVISWTALMSGYSSTGRPRLAVSLLRDMSHSGVPPNAFTFSTAVSACARLADAGLGRKVHARAEVEGYASDAVVATALVDMYGKAGDVEAARAVFDGMAAPARNAVSWGSMLSVYAQNALGREAIQLFAEFRTKGNFMAPNHFMLSSVVNACAGVGRLGVGKSVHGTALRFGHGCNGVIVVALVDMYSKCGFYEYSRKLFDRIEHPSVICYTSIIVAAAKYGLGRCALTFFNEMIDRDVQPNSVTLLGVMHACSHSGLVDTGLHLLHSMQSKYDIHPCASHYTCAVDMLGRAGRLEEAFELANEAQVEGRDALMLWSSLLSACRTHR…	2	DYW		46-SS-P1-L1-S1-P1-L1-S1-P2-L2-S2-E1-E2-DYW
PAG34	TraesCS1B02G188200	T:Pa,Pri>As,Gr	TCCCCACTCCCAAACCCTCGCACTCCTCCGCCGGCATCTGGAGCGGCCGCGCTACCATGCACCGCCTCCTCCCTCCTCGCGGCTGCCTGCTCCGACGCCTGTCCACGGCCGCCGCAGCCTCGCCCCATCCACCGCGGCGCCCGCTGGCCGATTCACTCTACCGCCGCGTCACTGCCGTATGGAACCCGCGCCTCCCGCTGACTCCCGTGCTGGAGCAATGGGCGGTCACGGAGGGCCGGGCCGTCGAGAAGAACAGCCTCATGTCCATCGTCAAGCAGCTCGTCCGCCTCCGCCGCTTCTCCCACGCGCTCGAGCTGTCAATGTGGATGACCGACCGGCGGTACATGTACCTGTCGCCTGGCGACGTCGCGTACCGGCTGGAGCTGATCAGCAAGGTGA…	1B:336351550-336352830	+	AGAGACTATCATTTGAAGCACAAGAGCAAGGAGTTCATCATCAACACACCATCTATTACCTTCTGGAGAGTGGTGTATCCTAGATTGCTTAGGTGTCACTTGGGAGCCTCCGTTAAGTTTGTGGAGTTGAACCAAGGAGTTTGTAAGGGCAAGGAGATCTCCTACTTCGTGAAGATCTACCCAAGTGAGGCAAGTCCTTCGTGGGTGATGGCCATGGTGGGATAGACAAGGTTGCTTCTTCGTGGACCCTTCGTGGGTGGAGCCCTCCGTGGACTCGCGCAACCGTTACCCTTCGTGGGTTGAAGTCTCCACCAACGTGGATGTACGATAGCACCACCTATCGGAACCACGCCAAAAATCTTCGTGTCTCCAATTGTGTTTGCACACTCCACTCACATC…	CTCAACCTGCCCGGTCTCCCAGTAAAGCTTCATCATCACATTGTAAGGATATGATCTCATCATTCCCAAGTCCTGCATCTCCGCGAAGAGCTTTTCGGCCTCGTCNACGGACTTTGCCTCCGCATAGCATTTCAGGAGGGA	universal	Yes	TCCCAGTAAAGCTTCATCATCA	TCCCTCCTGAAATGCTATGC	60	125	MHRLLPPRGCLLRRLSTAAAASPHPPRRPLADSLYRRVTAVWNPRLPLTPVLEQWAVTEGRAVEKNSLMSIVKQLVRLRRFSHALELSMWMTDRRYMYLSPGDVAYRLELISKVKGLESAVNYWKGLSIQVKNSHCYGSLLKCYAEAKSVDEAEKLFAEMHDLGMMSSYPYNVMMKLYWETGQVERVHAMYRAMEESSIKPDVFSINILLTVLAAAGNFDGIEEIVKKVDPKIVNWHSHAIVARAFMEAGQQGKALRAIQESEKQIGRKDERVAYGFLLSMFADLGMSSEADRVWNVYKSKVPVCNSMYMCRISGLLKMNDIDGAEKAFREWESRYVHHDIQLTNLLLNAYCAKGLMEKAETFLDEAIAKGRTPHRGTWYRLASGFFQDGQVSKAVDMT…	3	p	9	82-P-34-P-P-P-34-P-P-P-P-35-P-12
	CPD			1A:528063983-528064231 1D:430466779-430467027 1B:581412448-581412696					Yes	CGACTTCTTCTACCAGTGCGT	GGGTTGATCTCTGAAACCCGA	60	248
	ACT-1			1A:10067369-10067508					Yes	CCAAGGGCTGTTTTCCCTAG	TGCTCAATCGGGTACTTGAG	60	139
*phases: T - tetrad stage, M - microspore stage; genotypes: Pa - Patras, Pr - Primepi, As - Astoria, Gr - Grana
**type: P, DYW, E+ - pentatricopeptide repeat domains; ADD - aldehyde dehydrogenase domain

## Sheet: Table S3
Table S3. Physical regions corresponding to the reported locations of Rf genes and QTLs in wheat. The localization of the PPR genes (TaPPR) mapped in the regions of interest was based on the annotations by URGI. Additionally, the TaPPR nomenclature was used to name loci to distinguish between the predicted genes and the DEGs identified in this study. DEGs and PAGs mapped within previously reporte…
Rf gene/Qtl/ chromosome	Population Source genotype	Trait	Locus	Chromosome	Treas class	Flanking_markers	Position [Mbp]	R2 [%]	Reference
Chromosomes with mapped Rf genes
Rf1	BC1: 71R1203	seed set	QRf.lﬂ-1AS	1A		IWB7436-IWB28549	5.02-28.62	12	Shahinnia et al. 2020
Rf1	BC1: 71R1203	sterile spikelets/spike	QStS.lﬂ-1AS	1A		IWB7436-IWB31602	5.02-32.09	46	Shahinnia et al. 2020
Rf1	IWGSC RefSeq v1.0	PPR motif	TaPPR_1	1A	PPR	TraesCS1A01G027900LC	11.5252	-	URGI
Rf1	CMS-Sperber/R3//Sperber	seed set	Rf1	1A		AX-94682405	14.1443	56	Geyer et al. 2018
Rf1	CMS-Sperber/R113//Sperber	seed set	Rf1	1A		AX-94682405	14.1443	33	Geyer et al. 2018
Rf1	CMS-Sperber/L19//Sperber	seed set	Rf1	1A		AX-94682405	14.1443	56	Geyer et al. 2018
Rf1	R197/Kalahari, R204/Alixan, R0932E/Altigo	seed set	cfn0522096	1A		cfn0522096	14.5		Melonek et al.. 2021
Rf1	M:Pa<As,Gr	expression pattern	TraesCS1A02G031600	1A	PPR	DEG1	14.5776	-	this study
Rf1	selection of genotypes	functional studies	RFL79(TraesCS1A02G031600)	1A	PPR	Rf1	14.5776	-	Melonek et al.. 2021
Rf1	IWGSC RefSeq v1.0	PPR motif	TaPPR_2	1A	PPR	PPRfinder_1	14.5776	-	URGI
Rf1	IWGSC RefSeq v1.0	PPR motif	TaPPR_3	1A	PPR	TraesCS1A01G031700	14.5849	-	URGI
Rf1	R197/Kalahari, R204/Alixan, R0932E/Altigo	seed set	cfn0527067	1A		cfn0527067	15.35		Melonek et al.. 2021
Rf2	IWGSC RefSeq v1.0	PPR motif	TaPPR_1582	7D	PPR	TraesCS7D01G048300	24.9417	-	URGI
Rf2	IWGSC RefSeq v1.0	PPR motif	TaPPR_1583	7D	PPR	TraesCS7D01G048800	25.1856	-	URGI
Rf2	ND36/R9034	seed set		7D		Xgdm130	29.5575	4.2	Zhou et al.. 2005
Rf2	IWGSC RefSeq v1.0	PPR motif	TaPPR_1584	7D	PPR	TraesCS7D01G056000	29.8747	-	URGI
Rf2	IWGSC RefSeq v1.0	PPR motif	TaPPR_1585	7D	PPR	TraesCS7D01G057100	30.5027	-	URGI
Rf2	IWGSC RefSeq v1.0	PPR motif	TaPPR_1586	7D	PPR	TraesCS7D01G068900	39.7053	-	URGI
Rf2	IWGSC RefSeq v1.0	PPR motif	TaPPR_1587	7D	PPR	PPRfinder_183	44.3019	-	URGI
Rf3	CMS-Sperber/R3//Sperber	seed set	Rf3	1B		AX-94769850	16.8504	21	Geyer et al. 2018
Rf3	BC1 : CMS-Sperber/Primepi//Sperber	seed set	Rf3	1B		IWB14060	17.6233	-	Geyer et al. 2016
Rf3	TJB155/Anapurna, 2852/Altamira, AH46/R0946E	seed set	cfn0554333	1B		cfn0554333	17.78		Melonek et al. 2021
Rf3	IWGSC RefSeq v1.0	PPR motif	TaPPR_89	1B	PPR	PPRfinder_19	17.8942	-	URGI
Rf3	IWGSC RefSeq v1.0	PPR motif	TaPPR_90	1B	PPR	TraesCS1B01G038300	17.9633	-	URGI
Rf3	T:Pr<As; T,M:Pa>Gr	expression pattern	TraesCS1B02G038300	1B	PPR	DEG3	17.9662	-	this study
Rf3	IWGSC RefSeq v1.0	PPR motif	TaPPR_91	1B	PPR	TraesCS1B01G038400	18.0898	-	URGI
Rf3	T:Pr<As; T:Pa>Gr; T,M:Pa>Pr	expression pattern	TraesCS1B02G038400	1B	PPR	DEG4	18.0936	-	this study
Rf3	IWGSC RefSeq v1.0	PPR motif	TaPPR_92	1B	PPR	TraesCS1B01G038500	18.115	-	URGI
Rf3	T:Pr<As; T,M:Pa>Gr	expression pattern	TraesCS1B02G038500	1B	PPR	DEG5	18.1187	-	this study
Rf3	selection of genotypes	functional studies	RFL29b(TraesCS1B02G038500)	1B	PPR	Rf3	18.12	-	Melonek et al. 2021
Rf3	IWGSC RefSeq v1.0	PPR motif	TaPPR_93	1B	PPR	PPRfinder_20	18.3634	-	URGI
Rf3	BC1 : CMS-Sperber/Primepi//Sperber	seed set	Rf3	1B		IWB73447	18.4197	-	Geyer et al. 2016
Rf3	IWGSC RefSeq v1.0	PPR motif	TaPPR_94	1B	PPR	TraesCS1B01G039100	18.6834	-	URGI
Rf3	T,M:Pr,Pa<As	expression pattern	TraesCS1B02G039200.1	1B	PPR	DEG6	18.8677	-	this study
Rf3	IWGSC RefSeq v1.0	PPR motif	TaPPR_95	1B	PPR	TraesCS1B01G039200	18.8677	-	URGI
Rf3	IWGSC RefSeq v1.0	PPR motif	TaPPR_96	1B	PPR	TraesCS1B01G038600LC	19.0537	-	URGI
Rf3	IWGSC RefSeq v1.0	PPR motif	TaPPR_97	1B	PPR	PPRfinder_21	19.061	-	URGI
Rf3	IWGSC RefSeq v1.0	PPR motif	TaPPR_98	1B	PPR	PPRfinder_22	19.0738	-	URGI
Rf3	BC1 : CMS-Sperber/Primepi//Sperber	seed set	Rf3	1B		IWB72107	20.588	-	Geyer et al. 2016
Rf3	TJB155/Anapurna, 2852/Altamira, AH46/R0946E	seed set	cfn0560679	1B		cfn0560679	20.59		Melonek et al. 2021
Rf3	CMS-Sperber/L19//Sperber	seed set	Rf3	1B		AX-94961642	22.0247	17	Geyer et al. 2018
Rf3	BC1: 71R1203	seed set	QRf.lﬂ-1BS	1B		IWB12475	22.0745	7	Shahinnia et al. 2020
Rf3	(Sv)-Sp x RILs	seed set	QRf.Sv-1BS	1B		XksuG9c	44.0696	16	Ahmed et al. 2001
Rf3	(G)-CS x RILs	seed set	Rf3	1B		XksuG9c	44.0696	17.9	Ahmed et al. 2001
QRf.Sv-1B	(Sv)-Sp x RILs	seed set	QRf.Sv-1BS	1B		Xbcd386	336.205	17.6	Ahmed et al. 2001
QRf.Sv-1B	IWGSC RefSeq v1.0	PPR motif	TaPPR_154	1B	PPR	TraesCS1B01G188100	336.273	-	URGI
QRf.Sv-1B	IWGSC RefSeq v1.0	PPR motif	TaPPR_155	1B	PPR	TraesCS1B01G188200	336.351	-	URGI
QRf.Sv-1B	T: Pa,Pri>As, Gr (cluster M18)	expression pattern	TraesCS1B02G188200	1B	PPR	PAG34	336.353		this study
QRf.Sv-1B	(Sv)-Sp x RILs	seed set	QRf.Sv-1BS	1B		Xpsr544	363.152	13.9	Ahmed et al. 2001
Rf3.1BL	ND36/R18	seed set	Rf3	1B		Xbarc207	506.333	38.2	Zhou et al.. 2005
Rf3.1BL		ADD domain	TraesCS1B01G290600	1B	ADD	ADD4	507.853		this study
Rf3.1BL	IWGSC RefSeq v1.0	PPR motif	TaPPR_171	1B	PPR	TraesCS1B01G294000	511.973	-	URGI
Rf3.1BL	IWGSC RefSeq v1.0	PPR motif	TaPPR_172	1B	PPR	PPRfinder_40	531.204	-	URGI
Rf3.1BL	IWGSC RefSeq v1.0	PPR motif	TaPPR_173	1B	PPR	PPRfinder_41	539.871	-	URGI
Rf3.1BL	IWGSC RefSeq v1.0	PPR motif	TaPPR_174	1B	PPR	PPRfinder_42	539.872	-	URGI
Rf3.1BL	IWGSC RefSeq v1.0	PPR motif	TaPPR_175	1B	PPR	PPRfinder_43	539.931	-	URGI
Rf3.1BL	IWGSC RefSeq v1.0	PPR motif	TaPPR_176	1B	PPR	TraesCS1B01G315500	539.933	-	URGI
Rf3.1BL	(Sv)-Sp x RILs	seed set	QRf.Sv-1BS	1B		Xpta71c	544.589	16.8	Ahmed et al. 2001
Rf3.1BL	ND36/R18	seed set	Rf3	1B		Xbarc61	557.116	29.5	Zhou et al. 2005
Rf4	BC1: Gerek 79	nr_sterile_spikelet/spike	QStS.lﬂ-6BS	6B		IWA921-IWB12660	3.883-15.13	53	Shahinnia et al. 2020
Rf4	IWGSC RefSeq v1.0	PPR motif	TaPPR_1283	6B	PPR	TraesCS6B01G021200	12.8862	-	URGI
Rf4	IWGSC RefSeq v1.0	PPR motif	TaPPR_1284	6B	PPR	PPRfinder_149	12.8878	-	URGI
Rf4	IWGSC RefSeq v1.0	PPR motif	TaPPR_1285	6B	PPR	TraesCS6B01G021500	13.4403	-	URGI
Rf4	IWGSC RefSeq v1.0	PPR motif	TaPPR_1286	6B	PPR	TraesCS6B01G021600	13.6515	-	URGI
Rf4	IWGSC RefSeq v1.0	PPR motif	TaPPR_1287	6B	PPR	TraesCS6B01G027500LC	13.7033	-	URGI
Rf4	IWGSC RefSeq v1.0	PPR motif	TaPPR_1288	6B	PPR	TraesCS6B01G032300	18.8537	-	URGI
Rf4	M: Pa>As, Gr (cluster M9)	expression pattern	TraesCS6B02G032300	6B	PPR	PAG17	18.8579	-	this study
Rf4	IWGSC RefSeq v1.0	PPR motif	TaPPR_1289	6B	PPR	TraesCS6B01G042900LC	20.146	-	URGI
Rf4	IWGSC RefSeq v1.0	PPR motif	TaPPR_1290	6B	PPR	TraesCS6B01G052400LC	23.6508	-	URGI
Rf4	IWGSC RefSeq v1.0	PPR motif	TaPPR_1291	6B	PPR	TraesCS6B01G052600LC	23.6731	-	URGI
Rf4	IWGSC RefSeq v1.0	PPR motif	TaPPR_1292	6B	PPR	TraesCS6B01G040300	25.0443	-	URGI
Rf4	IWGSC RefSeq v1.0	PPR motif	TaPPR_1293	6B	PPR	TraesCS6B01G045200	26.8615	-	URGI
Rf4	CMS-Sperber/R113//Sperber	seed set	Rf4	6B		IWA52	32.3306	5	Geyer et al. 2018
Rf4	-	seed set	Rf4	6B		Xksug48	35.516	-	Ma and Sorrels, 1995
Rf6	F2:N2114/Soviet Union	seed set		6U(6B)		gwm88R	413.026	-	Ma and Yang, 2005
Rf6	F2:N2114/Soviet Union	seed set		6U(6B)		gwm88L	430.082	-	Ma and Yang, 2005
Rf6	IWGSC RefSeq v1.0	PPR motif	TaPPR_1336	6B	PPR	TraesCS6B01G243800	433.707	-	URGI
Rf6	F2:N2114/Soviet Union	seed set		6U(6B)		MAG218R	437.455	-	Ma and Yang, 2005
Rf6	-	seed set		5D		Xcdo786	371.469	-	Ma and Sorrels, 1995
Rf6	IWGSC RefSeq v1.0	PPR motif	TaPPR_1172	5D	PPR	TraesCS5D01G303900	399.216	-	URGI
Rf6	IWGSC RefSeq v1.0	PPR motif	TaPPR_1173	5D	PPR	TraesCS5D01G308100	404.872	-	URGI
Rf6	IWGSC RefSeq v1.0	PPR motif	TaPPR_1174	5D	PPR	TraesCS5D01G308300	405.21	-	URGI
Rf6	IWGSC RefSeq v1.0	PPR motif	TaPPR_1175	5D	PPR	TraesCS5D01G395600LC	408.793	-	URGI
Rf6	IWGSC RefSeq v1.0	PPR motif	TaPPR_1176	5D	PPR	TraesCS5D01G326300	418.583	-	URGI
Rf6	IWGSC RefSeq v1.0	PPR motif	TaPPR_1177	5D	PPR	TraesCS5D01G341600	429.731	-	URGI
Rf6	IWGSC RefSeq v1.0	PPR motif	TaPPR_1178	5D	PPR	TraesCS5D01G343500	431.603	-	URGI
Rf6	IWGSC RefSeq v1.0	PPR motif	TaPPR_1179	5D	PPR	PPRfinder_141	440.16	-	URGI
Rf6	-	seed set	Rf	5D		Xbcd876	445.109	-	Ma and Sorrels, 1995
Rf6	-	seed set		5D		bcd183	445.11	-	Ma and Sorrels, 1995
Rf8	F2:XND126xGaocheng8901	seed set	QTL.taf1	2D		Xgdm35–Xgwm455	13.75-15.58	44.9	Dou et al. 2009
Rf8	F2:XND126xGaocheng8901	seed set	QTL.taf1	2D		Xbarc95–Xgwm261	14.03-19.62	21.5	Dou et al. 2009
Rf8	(G)-CS x RILs	seed set	Xcdo783	2D/2A		Xcdo783	14.7815	11	Ahmed et al. 2001
Rf8	2041AxPWR4099	seed set	Rf8	2D		gwm296	17.6092	-	Sinha et al.. 2013
Rf8	BS366xBaiyu149	seed set	QF.bhw-2DS	2D		Xcfd53-IWB75156	22.4511	6.9-12.8	Yuan et al. 2019
Rf8	BS366xBaiyu149	seed set	QF.bhw-2DS	2D		Xcfd53-IWB75156	23.0245	6.9-12.8	Yuan et al. 2019
Rf8	2041AxPWR4099	seed set	Rf8	2D		wmc112	23.0248	-	Sinha et al.. 2013
Rf9	BC1: 71R1203	nr_sterile_spikelet/spike	QStS.lﬂ-6AS.2	6A		IWB33595-IWB73288	0.96-21.52	12	Shahinnia et al. 2020
Rf9	BC1: Gerek 79	seed set	QRf.lﬂ-6AS.1	6A		IWB66015-CAP11_c1594	5.36-17.64	18	Shahinnia et al. 2020
Rf9	BC1: Gerek 79	nr_sterile_spikelet/spike	QStS.lﬂ-6AS.1	6A		IWB66015-CAP11_c1594	5.36-17.64	9	Shahinnia et al. 2020
Rf9	IWGSC RefSeq v1.0	PPR motif	TaPPR_1205	6A	PPR	TraesCS6A01G014500	7.07962	-	URGI
Rf9	IWGSC RefSeq v1.0	PPR motif	TaPPR_1206	6A	PPR	TraesCS6A01G014600	7.08058	-	URGI
Rf9	IWGSC RefSeq v1.0	PPR motif	TaPPR_1207	6A	PPR	TraesCS6A01G017200LC	7.09133	-	URGI
Rf9	IWGSC RefSeq v1.0	PPR motif	TaPPR_1208	6A	PPR	TraesCS6A01G014800	7.17353	-	URGI
Rf9	IWGSC RefSeq v1.0	PPR motif	TaPPR_1209	6A	PPR	TraesCS6A01G014900	7.18465	-	URGI
Rf9	IWGSC RefSeq v1.0	PPR motif	TaPPR_1210	6A	PPR	TraesCS6A01G015000	7.18555	-	URGI
Rf9	IWGSC RefSeq v1.0	PPR motif	TaPPR_1211	6A	PPR	PPRfinder_143	7.98395	-	URGI
Rf9	IWGSC RefSeq v1.0	PPR motif	TaPPR_1212	6A	PPR	PPRfinder_144	7.98445	-	URGI
Rf9	IWGSC RefSeq v1.0	PPR motif	TaPPR_1213	6A	PPR	TraesCS6A01G023600	11.7842	-	URGI
Rf9	IWGSC RefSeq v1.0	PPR motif	TaPPR_1214	6A	PPR	TraesCS6A01G035300LC	14.3518	-	URGI
Rf9	M: Pa>As, Gr (cluster M9)	expression pattern	TraesCS6A02G027984	6A	PPR	PAG16	14.3553		this study
Rf9	IWGSC RefSeq v1.0	PPR motif	TaPPR_1215	6A	PPR	PPRfinder_145	22.5294	-	URGI
Rf9	BC1: 71R1203	seed set	QRf.lﬂ-6AS.2	6A		IWB47595	23.7231	11	Shahinnia et al. 2020
Rf loci on remaining chromosomes
QStS.lﬂ-2AL	BC1: Gerek 79	nr_sterile_spikelet/spike	QStS.lﬂ-2AL	2AL		IWB12381-IWB53795	705.51-718.72	21	Shahinnia et al. 2020
QStS.lﬂ-2AL		ADD domain	TraesCS2A01G477900	2A	ADD	ADD12	716.907		this study
QStS.lﬂ-2AL	(G)-CS x RILs	seed set		2A		Xpsr540b	724.3	8.3	Ahmed i in. 2001
QStS.5B	BC1: 71R1203	seed set	QRf.lﬂ-5BL	5BL		IWB26869-IWB33310	6.65-16.42	5	Shahinnia et al. 2020
QF.bhw-7Al	BS366xBaiyu149	seed set	QF.bhw-7Al	7AL		IWA5912-IWB35947	674.28-674.80	7.2-8.8%	Yuan i in. 2019
unmapped Rf genes and low-precision loci
Rf5				6D
Rf7				7B
6A	(G)-CS x RILs	seed set	Xpsr312	6A		Xpsr312-Xpsr371	87.76-483.74	10.4	Ahmed et al. 2001
QStS.lﬂ-1DS	BC1: 71R1203	nr_sterile_spikelet/spike	QStS.lﬂ-1DS	1DS		IWB11524-IWB59019	33.47-408.15	-	Shahinnia et al. 2020
QStS.2B.1	(Sv)-Sp x RILs	seed set	Xpsr131a	2B		Xpsr131a	104.58	9.6	Ahmed i in. 2001
2B	(G)-CS x RILs	seed set	Xpsr131a	2B		Xpsr131a	104.58	9.6	Ahmed i in. 2001
QStS.2B.2	(G)-CS x RILs	seed set	Xabc451	2B		Xabc451-Xpsr540a	531.47-714.13	11.6	Ahmed i in. 2001
QRf.lﬂ-4AL	BC1: Gerek 79	seed set	QRf.lﬂ-4AL	4AL		IWB74057-BS00062059	45.11-636.97	14	Shahinnia et al. 2020
QStS.4B	(G)-CS x RILs	seed set	Xpsr922	4BS		Xpsr922-Xpsr584	41.78	12.3	Ahmed i in. 2001
QF.bhw-4BS	BS366xBaiyu149	seed set	QF.bhw-4BS	4BS		Ksum62-IWB42379	106.97	19.7-25.6	Yuan i in. 2019
QStS.5A	ND36/R18	seed set	Xbarc330	5A		Xbarc330	523.76	4.7	Zhou et al.. 2005
PAGs and DEGs unmapped in regions of Rf genes
1A	T:Pa,Pr<As	expression pattern	TraesCS1A02G057400	1A	PPR	DEG2	37.5099	-	this study
1A	T: Pa,Pri>As (cluster M18)	expression pattern	TraesCS1A02G156000	1A	PPR	PAG32	276.572		this study
1A	T: Pa,Pri>As, Gr (cluster M18)	expression pattern	TraesCS1A02G195312	1A	other	PAG33	352.869		this study
7D	M:Pa<As,Gr; M:Pr<As,Gr	expression pattern	TraesCS7D02G354000	7D	ADD	DEG21	457.226	-	this study
7D	M:Pa<As,Gr	expression pattern	TraesCS7D02G353900.1	7D	ADD	DEG20	457.227	-	this study
1B	T,M: Pa, Pri>As, Gr (cluster M8)	expression pattern	TraesCS1B02G071642	1B	other	PAG1	56.6205		this study
1B	T:Pa>As	expression pattern	TraesCS1B02G075000	1B	PPR	DEG7	58.1163	-	this study
1B	T,M: Pa, Pri>As, Gr (cluster M8)	expression pattern	TraesCS1B02G109200	1B	PPR	PAG2	121.014		this study
1B	T: Pa,Pri>As, Gr (cluster M18)	expression pattern	TraesCS1B02G204800	1B	PPR	PAG35	368.681		this study
6B	T:Pr>As	expression pattern	TraesCS6B02G129200.1	6B	PPR	DEG14	125.405	-	this study
6B	T,M: Pa>As, Gr (cluster M17)	expression pattern	TraesCS6B02G236000	6B	PPR	PAG28	404.989	-	this study
6B	T,M:Pr<As; T,M:Pa>Gr	expression pattern	TraesCS6B02G321400	6B	ADD	DEG15	569.369	-	this study
6B	M: Pa>As, Gr (cluster M9)	expression pattern	TraesCS6B02G473500	6B	PPR	PAG18	720.563	-	this study
6B	T,M: Pa>As, Gr (cluster M17)	expression pattern	TraesCS6B02G433400	6B	other	PAG29	702.245	-	this study
1B	T: Pa,Pri>As, Gr (cluster M18)	expression pattern	TraesCS1B02G369200	1B	PPR	PAG36	599.342	-	this study
1B	T,M: Pa>As, Gr (cluster M17)	expression pattern	TraesCS1B02G424000	1B	PPR	PAG21	647.144	-	this study
7B	T: Pa,Pri>As, Gr (cluster M18)	expression pattern	TraesCS7B02G006900	7B	PPR	PAG52	3.84903	-	this study
7B	T,M:Pr<As; T,M:Pa<As	expression pattern	TraesCS7B02G116800.1	7B	ADD	DEG18	136.31	-	this study
7B	T,M: Pa>As, Gr (cluster M17)	expression pattern	TraesCS7B02G149300	7B	PPR	PAG30	196.913	-	this study
7B	M:Pa<Gr	expression pattern	TraesCS7B02G259100.1	7B	ADD	DEG19	479.619	-	this study
7B	M: Pa>As, Gr (cluster M9)	expression pattern	TraesCS7B02G304700	7B	PPR	PAG20	546.014	-	this study
7B		general expression analysis	TraesCS7B02G338200	7B	other		592.625	-	this study
7B	T,M: Pa>As, Gr (cluster M17)	expression pattern	TraesCS7B02G448300	7B	PPR	PAG31	711.069	-	this study
2D	T,M: Pa, Pri>As, Gr (cluster M8)	expression pattern	TraesCS2D02G386700	2D	other	PAG7	491.815		this study
2D	T: Pa,Pri>As, Gr (cluster M18)	expression pattern	TraesCS2D02G477100	2D	ADD	PAG44	579.197		this study
6A	M:Pa>As,Gr	expression pattern	TraesCS6A02G099384	6A	PPR	DEG13	66.9948	-	this study
6A	T:Pa>As,Gr	expression pattern	TraesCS6A02G099318	6A	PPR	DEG12	66.8215	-	this study
2A	T:Pa>As	expression pattern	TraesCS2A02G530300	2A	PPR	DEG8	58.1163	-	this study
2A	T,M: Pa, Pri>As, Gr (cluster M8)	expression pattern	TraesCS2A02G196500	2A	PPR	PAG3	166.26		this study
2A	T: Pa,Pri>As, Gr (cluster M18)	expression pattern	TraesCS2A02G214300	2A	other	PAG37	200.057		this study
2A	T,M: Pa, Pri>As, Gr (cluster M8)	expression pattern	TraesCS2A02G496800	2A	PPR	PAG4	727.951		this study
2A	M:Pa>As; T,M:Pa>Gr	expression pattern	TraesCS2A02G530600	2A	PPR	DEG9	748.204	-	this study
2A	M: Pa>As, Gr (cluster M9)	expression pattern	TraesCS2A02G552100	2A	PPR	PAG11	758.422		this study
2A	T: Pa,Pri>As, Gr (cluster M18)	expression pattern	TraesCS2A02G552700	2A	PPR	PAG38	758.533		this study
2B	T,M: Pa, Pri>As, Gr (cluster M8)	expression pattern	TraesCS2B02G195800	2B	PPR	PAG5	173.466		this study
2B	T,M: Pa, Pri>As, Gr (cluster M8)	expression pattern	TraesCS2B02G326600	2B	PPR	PAG6	467.788		this study
2B	T: Pa,Pri>As, Gr (cluster M18)	expression pattern	TraesCS2B02G478000	2B	PPR	PAG39	675.352		this study
2B	T: Pa,Pri>As, Gr (cluster M18)	expression pattern	TraesCS2B02G482437	2B	other	PAG40	680.204		this study
2B	T: Pa,Pri>As, Gr (cluster M18)	expression pattern	TraesCS2B02G501200	2B	ADD	PAG41	696.356		this study
		ADD domain	TraesCS2B01G501200	2B	ADD	ADD17	696.359		this study
2B	T: Pa,Pri>As, Gr (cluster M18)	expression pattern	TraesCS2B02G583500	2B	PPR	PAG42	770.761		this study
2B	T: Pa,Pri>As, Gr (cluster M18)	expression pattern	TraesCS2B02G584000	2B	PPR	PAG43	771.188		this study
2B	T:Pa>As,Gr; M:Pa>Gr	expression pattern	TraesCS2B02G560000.1	2B	PPR	DEG10	748.28	-	this study
2B	T:Pa>As,Gr; M:Pa>Gr	expression pattern	TraesCS2B02G560700.1	2B	PPR	DEG11	753.79	-	this study
3A	T,M: Pa>As, Gr (cluster M17)	expression pattern	TraesCS3A02G525400	3A	PPR	PAG22	739.56		this study
3A	T: Pa,Pri>As, Gr (cluster M18)	expression pattern	TraesCS3A02G331700	3A	PPR	PAG45	576.275		this study
3B	T,M: Pa>As, Gr (cluster M17)	expression pattern	TraesCS3B02G099500	3B	PPR	PAG23	66.5887		this study
3B	T: Pa,Pri>As, Gr (cluster M18)	expression pattern	TraesCS3B02G369900	3B	PPR	PAG46	581.958		this study
4A	T,M: Pa, Pri>As, Gr (cluster M8)	expression pattern	TraesCS4A02G053900	4A	PPR	PAG8	45.3485		this study
4A	T,M: Pa, Pri>As, Gr (cluster M8)	expression pattern	TraesCS4A02G141700	4A	PPR	PAG9	222.559		this study
4A	T,M: Pa>As, Gr (cluster M17)	expression pattern	TraesCS4A02G275100	4A	PPR	PAG24	584.523		this study
4B	M: Pa>As, Gr (cluster M9)	expression pattern	TraesCS4B02G038600	4B	PPR	PAG12	27.7968		this study
		ADD domain	TraesCS4B01G098300	4B	ADD	ADD29	103.526		this study
4B	M: Pa>As, Gr (cluster M9)	expression pattern	TraesCS4B02G239300	4B	PPR	PAG13	496.465		this study
5A	T,M: Pa>As, Gr (cluster M17)	expression pattern	TraesCS5A02G339300	5A	PPR	PAG25	546.695		this study
5A	M: Pa>As, Gr (cluster M9)	expression pattern	TraesCS5A02G480400	5A	PPR	PAG14	653.408		this study
5B	T,M: Pa, Pri>As, Gr (cluster M8)	expression pattern	TraesCS5B02G033500	5B	PPR	PAG10	36.7226		this study
5B	T,M: Pa>As, Gr (cluster M17)	expression pattern	TraesCS5B02G055300	5B	PPR	PAG26	60.8803		this study
5B	T: Pa,Pri>As, Gr (cluster M18)	expression pattern	TraesCS5B02G074100	5B	other	PAG47	87.9907		this study
5B	M: Pa>As, Gr (cluster M9)	expression pattern	TraesCS5B02G228400	5B	PPR	PAG15	405.555		this study
5B	T,M: Pa>As, Gr (cluster M17)	expression pattern	TraesCS5B02G483400	5B	PPR	PAG27	655.211		this study
7A	T: Pa,Pri>As, Gr (cluster M18)	expression pattern	TraesCS7A02G052700	7A	PPR	PAG48	25.6918		this study
7A	M: Pa>As, Gr (cluster M9)	expression pattern	TraesCS7A02G052900	7A	PPR	PAG19	25.748		this study
7A	T: Pa,Pri>As, Gr (cluster M18)	expression pattern	TraesCS7A02G247500	7A	PPR	PAG49	228.172		this study
7A	M:Pa<Gr	expression pattern	TraesCS7A02G369400.1	7A	ADD	DEG17	542.81	-	this study
7A	M:Pr<As	expression pattern	TraesCS7A02G369300.1	7A	ADD	DEG16	569.37	-	this study
7A		general expression analysis	TraesCS7A02G439300	7A	other		634.438
7A	T: Pa,Pri>As, Gr (cluster M18)	expression pattern	TraesCS7A02G471300	7A	PPR	PAG51	667.477		this study

## Sheet: Table S4a
Table S4a. Regulatory elements identified in regions 2,000 bp upstream of DEGs, PAGs, and reference genes. The same promoter sequences were marked with asterixis (*AIC74548.1; AIC74551.1; BAD20283.1; **AIC74547.1; ***AIC74552.1; and ****AIC74554.1).
	DEG1	DEG2	DEG3	DEG4	DEG5	DEG6	DEG7	DEG8	DEG9	DEG10	DEG11	DEG12	DEG13	DEG14	DEG15	DEG16	DEG17	DEG18	DEG19	DEG20	DEG21	PAG1	PAG2	PAG3	PAG4	PAG5	PAG6	PAG7	PAG8	PAG9	PAG10	PAG11	PAG12	PAG13	PAG14	PAG15	PAG16	PAG17	PAG18	PAG19	PAG20	PAG21	PAG22	PAG23	PAG24	PAG25	PAG26	PAG27	PAG28
Regulatory element	TraesCS1A02G031600	TraesCS1A02G057400	TraesCS1B02G038300	TraesCS1B02G038400	TraesCS1B02G038500	TraesCS1B02G039200.1	TraesCS1B02G075000	TraesCS2A02G530300	TraesCS2A02G530600	TraesCS2B02G560000.1	TraesCS2B02G560700.1	TraesCS6A02G099318	TraesCS6A02G099384	TraesCS6B02G129200.1	TraesCS6B02G321400	TraesCS7A02G369300.1	TraesCS7A02G369400.1	TraesCS7B02G116800.1	TraesCS7B02G259100.1	TraesCS7D02G353900.1	TraesCS7D02G354000	TraesCS1B02G071642	TraesCS1B02G109200	TraesCS2A02G196500	TraesCS2A02G496800	TraesCS2B02G195800	TraesCS2B02G326600	TraesCS2D02G386700	TraesCS4A02G053900	TraesCS4A02G141700	TraesCS5B02G033500	TraesCS2A02G552100	TraesCS4B02G038600	TraesCS4B02G239300	TraesCS5A02G480400	TraesCS5B02G228400	TraesCS6A02G027984	TraesCS6B02G032300	TraesCS6B02G473500	TraesCS7A02G052900	TraesCS7B02G304700	TraesCS1B02G424000	TraesCS3A02G525400	TraesCS3B02G099500	TraesCS4A02G275100	TraesCS5A02G339300	TraesCS5B02G055300	TraesCS5B02G483400	TraesCS6B02G236000
3-AF1 binding site	0	0	0	0	0	0	0	0	0	0	0	0	0	0	0	0	0	0	0	0	0	0	0	0	0	0	0	0	0	0	0	0	0	0	1	0	0	0	0	0	0	0	0	0	0	0	0	0	0
3-AF3 binding site	0	0	0	0	0	0	0	0	0	0	0	0	0	0	0	0	0	0	0	0	0	0	0	0	0	0	0	0	0	0	0	0	0	0	0	0	0	0	0	0	0	0	0	0	0	0	0	0	0
4cl-CMA1b	0	0	0	0	0	0	0	0	0	0	0	0	0	0	0	0	0	0	0	0	0	0	0	0	0	0	0	0	0	0	0	0	0	0	0	0	0	0	0	0	0	0	0	0	0	0	0	0	0
AAAC-motif	0	0	0	0	0	0	0	0	0	0	0	0	0	0	0	0	0	0	0	0	0	0	0	0	0	0	0	0	0	0	0	0	0	0	1	0	0	0	0	0	0	0	0	0	0	0	0	0	0
AACA_motif	0	0	0	0	0	0	0	0	0	0	0	0	0	0	0	0	0	0	0	0	0	0	0	0	0	0	0	0	0	0	0	0	0	0	0	0	0	0	0	0	0	0	0	0	0	0	0	0	0
AAGAA-motif	0	1	1	2	1	4	0	0	2	0	3	0	0	0	1	1	2	0	0	0	0	1	0	0	2	1	2	0	2	0	0	0	2	1	0	1	0	2	2	0	1	0	2	0	4	0	2	0	1
A-box	0	0	1	2	0	1	4	2	0	2	2	0	3	2	0	1	1	1	1	2	0	2	0	1	1	0	1	7	1	2	0	0	0	0	1	2	0	1	0	0	0	0	0	0	2	2	3	0	0
ABRE	1	9	3	5	5	4	2	0	4	1	3	3	6	1	5	0	4	9	2	2	11	5	8	4	1	0	3	5	0	2	3	1	0	6	4	2	0	6	2	1	10	6	8	2	0	3	6	3	5
ABRE2	0	1	0	0	0	0	0	0	0	0	0	0	1	0	0	0	0	0	0	0	0	0	0	0	0	0	0	0	0	0	0	0	0	0	0	0	0	1	0	0	0	0	0	0	0	0	0	0	0
ABRE3a	1	4	1	0	4	1	0	0	0	0	2	2	0	0	1	0	0	4	1	1	3	0	1	2	0	0	0	0	0	0	0	1	0	0	0	0	0	0	0	0	2	1	2	0	0	0	1	0	1
ABRE4	1	4	1	0	4	1	0	0	0	0	2	2	0	0	1	0	0	4	1	1	3	0	1	2	0	0	0	0	0	0	0	1	0	0	0	0	0	0	0	0	2	1	2	0	0	0	1	0	1
ACE	0	1	0	0	0	0	0	0	0	0	1	0	0	0	0	0	1	2	0	0	0	0	0	1	0	0	2	1	1	0	0	0	0	1	0	0	0	0	0	0	1	1	0	0	0	0	0	0	0
AC-I	0	0	0	0	0	0	0	0	0	0	0	0	1	0	0	0	0	0	1	0	0	0	0	0	1	0	0	0	0	0	0	0	0	0	0	0	0	0	0	0	0	0	0	0	0	0	0	0	0
AC-II	0	0	0	0	0	0	0	0	0	0	0	0	0	0	0	0	0	0	1	0	0	0	0	1	0	0	0	0	0	0	0	0	0	0	0	0	0	0	0	0	0	0	0	0	0	0	0	0	0
ACTCATCCT sequence	0	0	0	0	0	0	0	0	0	0	0	1	1	0	0	0	0	0	0	0	0	0	0	0	0	0	0	0	0	0	0	0	0	0	0	0	0	0	0	0	0	0	0	0	0	1	0	0	0
AE-box	1	0	0	0	0	0	0	0	0	0	1	0	0	0	0	0	0	0	0	0	0	0	0	0	0	0	0	0	0	0	0	0	0	0	0	0	0	1	0	0	0	0	0	0	0	0	0	1	0
AP-1	0	0	0	0	0	0	0	0	0	0	0	0	0	0	0	0	0	0	0	0	0	0	0	0	1	0	0	0	0	0	0	0	0	0	0	0	0	0	0	0	0	0	0	0	0	0	0	0	0
ARE	0	3	4	1	0	2	0	4	1	3	0	6	1	3	1	1	2	1	1	0	2	0	1	2	1	1	3	0	1	1	3	5	1	1	2	2	1	2	3	1	1	2	2	2	2	0	0	0	2
as-1	2	0	3	2	1	5	1	1	7	3	0	0	0	4	2	1	1	6	3	6	6	7	4	1	3	2	3	4	2	3	2	4	1	1	3	3	1	2	3	2	4	0	3	4	2	2	2	3	4
AT~ABRE	0	0	1	0	0	0	0	0	0	0	0	0	0	0	0	0	0	1	0	0	0	0	0	1	0	0	0	0	0	0	0	0	0	0	0	0	0	0	0	0	0	1	0	0	0	0	0	0	0
AT~TATA-box	3	0	5	0	0	0	0	0	1	0	1	1	0	0	2	0	0	0	0	1	4	0	1	0	0	0	1	0	0	3	0	1	28	1	2	3	5	3	1	0	2	4	12	0	3	0	1	1	0
AT1-motif	0	0	0	0	0	0	0	0	0	0	0	0	0	0	0	0	0	0	0	0	0	0	0	0	1	0	0	0	0	0	0	0	0	0	0	0	0	0	0	0	0	0	0	0	0	0	0	0	0
ATC-motif	0	1	0	0	0	1	0	1	0	0	0	0	0	0	0	0	0	0	0	0	0	0	0	0	0	0	0	0	0	0	0	0	0	0	0	0	0	0	0	0	0	0	0	0	0	0	0	0	0
ATCT-motif	0	0	2	0	0	0	0	0	0	0	0	0	0	0	0	0	1	0	0	0	0	0	0	0	1	2	0	0	0	0	0	0	0	0	0	0	0	0	0	0	1	0	0	0	0	0	0	0	0
AT-rich element	0	0	0	0	0	0	0	0	0	0	0	1	0	0	0	0	0	0	0	0	0	0	0	0	0	0	0	0	0	0	0	0	0	0	0	0	0	0	0	0	0	0	0	0	0	0	0	0	0
AT-rich sequence	0	0	0	0	0	0	0	0	0	0	0	1	0	0	0	0	0	0	0	0	0	0	0	0	0	0	0	0	0	0	0	0	0	0	0	0	0	0	0	0	0	0	0	0	0	0	0	0	0
AuxRE	0	0	0	0	0	0	0	0	0	0	0	0	1	0	0	0	0	0	0	0	0	0	0	0	0	0	0	0	0	0	0	0	0	0	0	0	0	0	0	0	0	0	0	0	0	0	0	0	0
AuxRR-core	0	0	1	0	0	0	0	0	0	0	0	0	1	0	0	0	0	0	1	0	0	0	0	0	0	0	0	0	0	0	0	0	0	0	0	0	0	1	0	0	0	1	0	0	0	1	1	0	0
Box 4	3	2	1	1	1	0	0	0	1	0	0	0	0	1	1	1	1	0	0	0	13	0	0	1	0	2	0	2	0	2	1	0	0	1	1	2	3	1	1	1	0	0	0	0	1	2	0	1	0
Box II	0	2	0	0	0	0	0	0	0	0	0	0	0	0	0	0	0	0	0	0	0	0	0	0	0	0	0	0	0	0	0	0	0	0	0	0	0	1	0	0	0	0	1	0	1	0	0	0	0
Box II -like sequence	0	1	2	0	0	0	0	0	0	0	0	0	0	0	0	0	0	0	0	0	1	0	0	0	0	0	0	0	0	0	0	0	0	0	0	0	0	0	0	0	0	0	0	0	0	0	0	0	0
Box III	0	0	0	0	0	0	0	0	0	0	0	0	0	0	0	1	0	0	0	0	0	0	0	0	0	0	0	0	0	0	0	0	0	0	0	0	0	0	0	0	0	0	0	0	0	0	0	0	0
box S	0	0	0	0	0	0	0	0	2	0	0	1	1	0	1	0	1	1	0	0	0	3	0	0	0	0	1	1	0	0	0	0	0	0	0	0	0	0	0	1	0	0	0	0	0	0	0	0	1
CAAT-box	44	21	20	6	15	29	2	22	19	26	8	9	13	28	10	42	31	25	12	12	25	17	37	29	35	30	11	13	43	24	32	32	23	29	34	25	33	21	24	17	23	17	34	33	31	26	28	34	25
CAG-motif	0	0	0	0	0	0	0	0	0	0	0	0	0	0	0	0	0	0	0	0	0	0	0	0	0	0	0	0	0	0	0	0	0	0	0	0	0	0	0	0	0	1	0	0	0	0	0	0	0
CARE	0	1	0	0	0	0	0	0	0	2	0	0	1	0	1	0	0	0	0	0	1	0	1	0	1	0	0	0	0	0	0	1	0	0	0	0	0	0	0	0	0	0	0	0	0	0	0	0	0
CAT-box	0	0	0	0	1	2	0	2	2	0	0	1	3	0	0	1	1	0	4	0	1	1	0	0	0	2	0	3	5	0	0	3	0	0	0	0	0	2	2	1	10	0	0	4	0	0	0	2	0
CCAAT-box	0	1	0	0	6	0	0	0	2	1	0	0	1	2	1	0	2	2	1	1	1	1	1	1	1	2	0	1	1	0	0	0	2	0	0	4	0	1	1	0	0	0	0	4	1	0	4	0	1
CCGTCC motif	0	0	1	2	0	1	4	2	0	2	2	0	3	2	0	1	1	1	1	2	0	2	0	1	1	0	1	7	1	2	0	0	0	0	1	3	0	1	0	0	0	0	0	0	2	2	3	0	0
CCGTCC-box	0	0	1	2	0	1	4	2	0	2	2	0	3	2	0	1	1	1	1	2	0	2	0	1	1	0	1	7	1	2	0	0	0	0	1	3	0	1	0	0	0	0	0	0	2	2	3	0	0
CGTCA-motif	2	0	3	2	1	5	1	1	7	3	0	0	0	4	2	1	0	6	2	6	6	7	4	1	3	2	3	4	2	3	2	4	1	1	3	3	1	2	3	2	4	0	3	4	2	2	2	3	4
chs-CMA1a	0	0	0	0	0	0	0	0	1	0	0	0	0	0	0	1	0	0	0	0	0	0	1	0	0	0	0	0	0	0	0	0	0	0	0	1	0	0	0	0	0	0	0	0	0	0	0	0	0
chs-CMA2a	0	0	0	1	0	0	0	0	0	0	0	0	0	0	0	0	0	0	0	0	0	0	0	0	0	0	0	0	0	0	1	0	0	0	0	0	0	0	0	0	0	0	0	0	0	0	0	0	0
chs-CMA2b	0	0	0	0	0	0	0	0	0	0	0	0	0	0	0	0	0	0	0	0	0	0	0	0	0	0	0	0	0	0	0	0	0	0	0	0	0	0	0	0	0	0	0	0	0	0	0	0	0
chs-Unit 1 m1	0	0	0	0	0	0	0	0	0	0	0	0	0	0	0	0	0	0	0	1	0	0	0	0	0	0	0	0	0	0	0	0	0	0	0	0	0	0	0	0	0	0	0	0	0	0	0	0	0
circadian	0	1	0	0	0	0	0	0	0	0	2	1	0	1	0	0	0	0	0	0	0	0	0	0	0	0	1	0	0	0	0	0	0	0	1	0	0	0	0	0	0	0	0	0	0	1	0	0	0
CTAG-motif	0	0	0	0	0	0	0	0	0	0	0	0	0	0	0	0	0	0	0	0	0	0	0	0	0	0	1	0	0	0	1	0	0	0	1	0	0	0	0	0	0	0	0	0	0	0	0	0	1
dOCT	0	0	0	1	0	1	0	1	0	0	0	0	0	0	0	0	0	0	0	0	0	0	0	0	0	0	0	0	0	1	0	0	0	0	0	0	0	0	0	1	0	0	0	0	0	0	0	0	0
DRE core	0	2	0	1	1	1	1	3	2	1	2	0	0	1	0	0	1	1	1	0	1	0	1	1	0	0	4	7	2	1	0	1	1	0	0	1	0	3	0	1	5	3	1	0	0	0	1	0	0
DRE1	0	0	1	0	0	0	0	0	0	0	0	0	0	0	0	0	0	0	0	0	0	1	0	0	1	0	0	0	0	0	0	1	0	0	0	1	0	0	0	0	0	0	0	0	0	0	0	0	0
E2Fb	0	0	0	0	0	0	0	0	0	0	0	0	0	0	0	0	0	0	0	0	0	0	0	0	0	0	0	0	1	0	0	0	1	0	0	0	0	0	1	0	0	0	0	0	0	0	2	1	0
ERE	1	0	2	0	0	0	1	0	1	0	0	0	1	0	0	2	2	0	1	0	0	0	1	0	0	1	1	1	0	1	1	0	1	1	0	0	3	0	0	1	1	0	3	0	2	1	1	3	0
F-box	0	0	0	0	0	0	0	0	0	0	0	0	0	0	0	0	0	0	0	0	0	0	0	0	0	0	0	0	0	0	0	0	0	0	0	0	0	0	0	0	1	0	0	0	0	0	0	0	0
GA-motif	0	0	0	0	0	0	0	2	0	0	0	0	0	0	0	0	0	0	0	0	1	0	0	0	0	0	0	0	0	0	0	0	0	0	0	0	0	1	0	0	0	0	0	0	0	0	0	0	0
Gap-box	1	0	0	0	0	0	0	0	0	0	0	0	0	0	0	0	0	0	0	0	0	0	0	0	0	0	0	0	0	0	0	0	0	0	0	0	0	0	0	0	0	0	0	0	0	0	0	0	1
GARE-motif	1	0	0	0	0	0	0	0	0	0	0	0	2	0	0	0	0	0	0	1	0	1	0	0	0	1	0	0	0	0	0	0	1	0	0	0	0	0	0	0	0	0	0	2	0	0	0	0	2
GATA-motif	0	0	2	0	0	2	0	0	0	0	0	6	0	1	0	1	0	0	0	0	1	0	1	0	0	1	0	0	2	0	0	1	1	0	0	0	0	0	0	1	0	0	1	1	1	1	0	0	0
G-Box	0	1	0	2	1	0	0	0	2	1	0	0	2	0	1	0	2	1	0	0	4	1	2	1	0	0	0	1	0	1	1	0	0	3	1	0	0	3	0	0	2	1	3	1	0	0	1	3	2
G-box	2	7	2	2	8	3	1	0	5	1	3	2	6	0	2	0	2	8	3	3	7	5	9	3	1	2	3	2	1	2	3	1	2	3	3	2	1	8	1	1	6	2	4	1	0	0	7	1	3
GC-motif	1	0	0	2	0	3	0	1	4	3	1	0	0	3	2	0	0	1	1	0	0	3	1	0	2	1	2	4	1	1	0	0	0	0	0	1	1	1	0	0	1	0	0	0	0	0	1	0	0
GC-repeat	0	0	0	0	0	0	0	0	0	0	0	0	0	0	0	0	0	0	0	0	0	0	0	0	0	0	0	0	0	0	0	0	0	0	0	0	0	1	1	0	0	0	0	0	0	0	0	0	0
GCN4_motif	1	0	0	0	0	0	0	1	0	2	0	0	1	0	1	0	0	0	0	0	0	0	0	0	0	0	0	0	0	0	0	0	0	0	0	0	0	0	0	0	0	0	0	1	0	0	0	0	1
GT1-motif	1	0	1	0	1	0	0	0	2	0	1	1	0	0	0	2	1	3	2	3	3	0	1	1	3	1	0	0	3	0	1	1	1	0	0	0	0	1	0	1	2	1	0	0	1	1	1	0	0
GTGGC-motif	0	0	0	0	0	0	0	0	0	0	0	0	0	0	0	0	0	0	0	0	0	0	0	0	0	0	0	0	0	0	0	0	0	0	0	0	0	0	0	0	1	0	0	0	0	0	0	0	0
H-box	0	0	0	0	0	0	0	0	0	0	0	0	0	0	0	0	0	0	0	0	0	0	0	0	0	0	0	0	0	0	0	0	0	0	0	0	0	0	0	0	0	0	0	0	0	0	0	0	0
HD-Zip 1	0	1	0	0	0	0	0	0	0	0	0	0	0	0	0	0	0	0	0	0	0	0	0	0	0	0	0	0	0	0	0	0	0	0	0	0	1	0	0	0	0	0	0	0	0	0	0	0	0
HD-Zip 3	0	0	0	0	0	0	0	0	0	0	0	0	0	0	0	0	1	0	0	0	0	0	0	0	0	0	0	0	0	0	0	0	0	0	0	0	0	0	0	0	0	0	0	0	0	0	0	0	0
I-box	1	0	1	0	1	1	1	3	1	1	0	4	0	0	0	1	0	0	0	0	0	1	0	0	0	0	0	0	3	0	1	0	1	0	0	0	0	0	0	0	1	0	0	2	0	1	1	0	0
JERE	0	0	0	0	0	0	0	0	0	1	0	0	0	0	0	0	0	0	0	0	0	0	0	0	0	0	0	0	0	0	0	0	0	0	0	0	0	0	0	0	0	0	0	0	0	1	0	0	0
L-box	0	0	0	0	0	0	0	0	0	0	0	0	0	0	0	0	0	0	0	0	0	0	0	1	0	0	0	0	0	0	0	0	0	0	0	0	0	0	0	0	0	0	0	0	0	0	0	0	0
LAMP-element	0	0	0	0	0	0	0	0	0	0	1	1	0	0	0	0	0	0	0	0	0	0	0	0	0	0	0	0	0	0	0	0	0	0	0	0	1	0	0	0	0	0	0	0	0	0	0	0	0
LS7	0	0	1	0	1	0	0	0	0	0	0	0	0	0	0	0	0	0	0	0	0	0	0	0	0	0	0	0	0	0	0	0	0	0	0	0	1	0	0	0	0	0	0	0	0	0	0	0	0
LTR	0	1	0	0	1	0	0	0	0	1	0	1	1	2	1	1	0	1	2	0	0	0	0	0	0	1	0	1	1	0	0	0	2	1	0	0	0	1	2	0	1	0	1	0	0	2	0	1	0
MBS	0	0	2	0	2	0	0	1	1	1	1	1	0	0	3	1	1	1	2	0	0	1	0	0	0	2	1	1	0	2	1	0	1	1	0	3	0	1	1	0	0	0	0	1	1	1	1	2	0
MBSI	0	0	0	0	0	0	0	0	0	0	0	1	1	0	0	0	0	0	0	0	1	0	0	0	0	0	0	0	0	0	0	0	0	0	0	0	0	0	0	0	0	0	0	0	0	0	0	0	0
motif I	0	0	0	0	0	0	0	0	0	0	0	0	0	0	0	0	0	0	0	0	0	0	0	0	0	0	0	0	0	0	0	0	0	0	0	0	0	0	1	0	0	0	0	0	0	0	0	0	0
MRE	0	0	0	0	0	0	0	0	1	0	0	2	1	0	0	0	1	0	0	1	0	0	0	0	0	1	0	0	0	0	0	2	0	0	2	0	0	0	1	1	1	0	0	0	0	1	1	1	0
MSA-like	0	0	0	0	1	0	0	0	0	0	0	0	0	0	0	0	1	0	1	0	0	0	0	0	0	1	0	0	0	0	0	0	0	0	0	1	0	0	0	0	0	0	0	1	0	0	0	0	0
MYB	5	4	4	1	2	1	0	4	3	3	1	3	6	7	5	2	1	3	3	4	9	1	4	3	5	3	4	1	4	2	5	6	5	3	1	2	3	4	3	3	2	4	2	6	4	1	1	4	4
Myb	2	2	3	1	3	0	0	3	1	1	1	1	0	1	3	2	2	2	3	1	0	1	1	2	1	4	1	1	0	3	3	2	3	2	1	6	0	2	1	1	1	1	0	5	3	2	2	2	0
MYB recognition site	0	1	0	0	6	0	0	0	2	1	0	0	1	2	1	0	2	2	1	1	1	1	1	1	1	2	0	1	1	0	1	0	2	0	0	4	0	1	1	0	0	0	0	4	1	0	4	0	1
Myb-binding site	2	2	0	0	0	1	0	2	0	0	0	0	3	1	1	0	0	0	2	2	2	1	0	1	0	2	2	0	0	0	0	1	1	0	1	0	1	2	2	0	1	1	1	4	0	0	0	1	4
MYB-like sequence	2	1	4	1	2	0	0	0	1	1	0	2	1	1	1	1	0	1	1	1	6	0	1	1	3	0	0	0	3	1	3	2	2	1	0	0	0	2	0	1	1	1	0	1	1	0	0	1	0
MYC	12	1	2	0	1	3	0	2	2	2	2	1	2	1	5	8	4	4	1	1	1	2	0	1	5	2	3	1	2	0	6	6	3	9	2	1	3	0	6	0	3	2	6	4	3	2	5	5	4
Myc	0	1	1	0	0	0	0	1	0	0	0	0	0	0	1	0	0	0	0	1	0	0	1	0	0	0	0	0	0	5	0	0	0	0	0	0	0	0	1	0	1	0	0	0	1	0	0	0	0
NON	0	0	0	0	0	0	0	0	0	0	0	0	0	0	0	0	0	0	0	0	0	0	0	0	0	1	0	0	0	0	0	0	0	0	0	0	0	0	0	0	0	0	0	0	0	0	0	0	0
O2-site	1	0	0	0	0	1	0	1	2	1	0	0	0	0	1	0	0	1	0	0	1	2	0	2	2	0	2	0	0	0	3	0	0	0	0	2	0	0	3	0	0	0	1	1	2	1	1	0	1
OCT	0	0	0	0	0	0	0	0	0	0	0	0	0	0	0	0	0	0	0	0	0	0	0	0	0	0	0	0	0	0	0	0	0	0	0	0	0	0	0	0	1	0	0	0	0	0	0	0	0
P-box	0	0	0	1	0	0	0	0	1	0	0	0	0	0	0	0	1	0	0	0	0	0	0	2	2	0	1	0	1	0	0	1	0	0	0	0	0	0	0	1	0	2	0	1	0	0	0	1	0
Pc-CMA2a	0	0	0	0	0	0	0	0	0	0	0	0	0	0	0	0	0	0	0	0	0	0	0	0	0	0	0	0	0	0	0	0	0	0	0	0	0	0	0	0	0	0	0	0	0	0	0	0	0
Pc-CMA2c	0	0	0	1	0	0	0	0	0	0	0	0	0	0	0	0	0	0	0	0	0	0	0	0	0	0	0	0	0	1	0	0	0	0	0	0	0	0	0	0	0	0	0	0	0	0	0	0	0
plant_AP-2-like	0	0	0	0	0	0	0	0	0	0	0	0	0	1	0	0	0	0	1	1	0	0	0	0	0	0	0	0	0	0	0	0	0	0	0	0	0	0	0	0	0	0	0	0	0	0	0	0	0
re2f-1	0	0	0	0	0	0	0	0	0	0	0	0	0	0	0	0	0	0	0	0	0	0	0	0	0	0	0	0	0	0	0	0	0	0	0	0	0	0	0	0	0	0	0	0	0	0	0	0	0
RY-element	0	0	0	0	0	0	0	0	0	0	0	0	0	0	0	0	0	2	0	0	0	0	0	0	0	0	0	0	0	0	0	0	0	0	0	0	0	0	0	0	0	0	0	0	0	0	0	0	0
Sp1	0	1	2	3	1	0	1	3	0	0	1	0	2	4	2	0	1	0	4	1	0	5	0	1	1	3	2	7	0	0	1	1	0	0	0	2	1	0	0	1	0	1	1	0	0	1	1	0	2
STRE	3	1	5	7	3	2	4	5	7	4	2	1	2	2	11	3	4	2	6	1	2	6	1	7	3	5	1	3	6	3	2	4	2	2	2	3	2	2	9	0	7	2	2	1	0	2	3	4	9
TATA	0	0	2	0	0	0	0	0	1	0	0	1	0	0	0	0	0	0	0	0	0	0	0	0	0	0	0	0	0	0	0	0	0	0	0	1	0	0	0	1	0	0	2	0	1	0	1	1	0
TATA-box	56	9	64	9	15	8	0	8	15	4	12	30	32	19	10	30	19	9	12	28	38	9	22	9	24	11	10	6	13	18	10	22	81	25	15	27	38	22	25	34	10	15	60	17	34	21	15	26	3
TATC-box	0	0	0	0	0	0	0	0	0	0	0	0	0	0	0	1	0	0	1	0	0	0	0	0	0	0	0	0	1	0	1	0	0	0	0	0	0	0	0	0	0	0	0	0	0	0	0	0	0
TCA	0	0	0	0	2	2	0	1	0	0	0	0	0	2	0	0	0	0	0	0	1	0	1	0	0	0	0	0	1	0	0	1	0	0	0	0	1	0	0	0	1	0	0	0	0	0	0	0	1
TCA-element	0	0	0	0	0	2	0	3	0	1	1	0	0	0	1	2	1	1	0	0	0	1	0	0	1	0	1	0	0	0	2	1	1	0	1	0	0	0	1	1	1	1	0	0	1	2	0	1	0
TCCC-motif	0	1	0	0	0	0	0	0	1	1	0	0	0	0	0	0	0	0	1	0	0	0	0	1	0	0	0	0	1	0	1	0	1	0	0	1	0	0	0	2	1	0	1	2	0	0	0	0	1
TC-rich repeats	0	0	0	0	0	0	0	1	0	0	1	2	0	1	0	1	1	0	1	1	0	0	0	1	1	0	0	1	1	0	0	1	0	0	0	1	0	0	0	0	0	0	1	0	0	0	0	0	0
TCT-motif	0	2	4	1	0	1	1	0	1	0	0	4	1	0	0	1	1	0	1	0	0	0	1	0	1	0	0	1	1	0	1	0	1	1	0	0	0	3	0	0	0	2	0	0	4	1	0	0	1
telo-box	0	0	0	0	0	0	0	0	0	0	0	0	0	0	0	0	0	0	0	0	0	0	0	0	0	0	0	0	0	0	0	0	0	0	0	0	0	0	0	0	0	0	0	0	0	0	0	0	0
TGA-box	0	0	0	0	0	0	0	0	0	0	0	0	0	1	0	0	0	0	0	0	0	0	0	0	0	0	3	0	0	0	0	0	0	0	0	0	0	0	0	0	0	0	0	0	0	0	0	0	0
TGACG-motif	2	0	3	2	1	5	1	1	7	3	0	0	0	4	2	1	1	6	3	6	6	7	4	1	3	2	3	4	2	3	2	4	1	1	3	3	1	2	3	2	4	0	3	4	2	2	2	3	4
TGA-element	0	1	0	2	0	0	1	0	1	1	3	1	2	0	1	0	2	0	0	0	1	0	0	0	2	0	0	0	0	0	2	2	0	1	1	0	0	0	1	0	1	0	1	0	0	1	0	1	4
W box	1	1	1	0	1	1	1	0	0	1	0	0	0	0	0	0	3	2	0	2	0	0	1	1	3	0	0	1	2	0	1	1	2	0	4	2	0	1	3	1	3	1	0	0	2	3	2	1	2
WRE3	0	2	0	2	0	2	7	2	1	3	0	1	2	0	2	2	0	0	1	2	1	4	0	0	1	1	2	3	2	0	1	0	3	1	1	2	0	2	3	1	0	1	1	1	1	1	3	0	1
WUN-motif	1	0	0	0	0	0	0	0	0	0	0	2	0	0	0	0	1	0	1	0	0	0	1	0	0	1	0	0	2	0	1	0	0	2	0	0	0	0	0	0	0	1	0	2	0	0	0	1	0
Y-box	0	0	0	0	0	0	0	0	0	0	0	0	0	0	0	0	0	0	0	0	0	0	0	0	0	0	0	0	0	0	0	0	0	0	0	0	0	0	0	0	0	0	0	0	0	0	0	0	0
[truncated: 38 more columns]

## Sheet: Table S4b
Table S4b. Regulatory elements identified in regions 2,000 bp upstream of the DEGs.
	DEG1	DEG2	DEG3	DEG4	DEG5	DEG6	DEG7	DEG8	DEG9	DEG10	DEG11	DEG12	DEG13	DEG14	DEG15	DEG16	DEG17	DEG18	DEG19	DEG20	DEG21
Regulatory element	TraesCS1A02G031600	TraesCS1A02G057400	TraesCS1B02G038300	TraesCS1B02G038400	TraesCS1B02G038500	TraesCS1B02G039200.1	TraesCS1B02G075000	TraesCS2A02G530300	TraesCS2A02G530600	TraesCS2B02G560000.1	TraesCS2B02G560700.1	TraesCS6A02G099318	TraesCS6A02G099384	TraesCS6B02G129200.1	TraesCS6B02G321400	TraesCS7A02G369300.1	TraesCS7A02G369400.1	TraesCS7B02G116800.1	TraesCS7B02G259100.1	TraesCS7D02G353900.1	TraesCS7D02G354000	sum	mean frequency
AAGAA-motif		1	1	2	1	4			2		3				1	1	2					18	0.857143
A-box			1	2		1	4	2		2	2		3	2		1	1	1	1	2		25	1.19048
ABRE	1	9	3	5	5	4	2		4	1	3	3	6	1	5		4	9	2	2	11	80	3.80952
ABRE2		1											1									2	0.0952381
ABRE3a	1	4	1		4	1					2	2			1			4	1	1	3	25	1.19048
ABRE4	1	4	1		4	1					2	2			1			4	1	1	3	25	1.19048
ACE		1									1						1	2				5	0.238095
AC-I													1						1			2	0.0952381
AC-II																			1			1	0.047619
ACTCATCCT sequence												1	1									2	0.0952381
AE-box	1										1											2	0.0952381
ARE		3	4	1		2		4	1	3		6	1	3	1	1	2	1	1		2	36	1.71429
as-1	2		3	2	1	5	1	1	7	3				4	2	1	1	6	3	6	6	54	2.57143
AT~ABRE			1															1				2	0.0952381
AT~TATA-box	3		5						1		1	1			2					1	4	18	0.857143
ATC-motif		1				1		1														3	0.142857
ATCT-motif			2														1					3	0.142857
AT-rich element												1										1	0.047619
AT-rich sequence												1										1	0.047619
AuxRE													1									1	0.047619
AuxRR-core			1										1						1			3	0.142857
Box 4	3	2	1	1	1				1					1	1	1	1				13	26	1.2381
Box II		2																				2	0.0952381
Box II -like sequence		1	2																		1	4	0.190476
Box III																1						1	0.047619
box S									2			1	1		1		1	1				7	0.333333
CAAT-box	44	21	2	6	15	29	2	22	19	26	8	9	13	28	1	42	31	25	12	12	25	392	18.6667
CARE		1								2			1		1						1	6	0.285714
CAT-box					1	2		2	2			1	3			1	1		4		1	18	0.857143
CCAAT-box		1			6				2	1			1	2	1		2	2	1	1	1	21	1
CCGTCC motif			1	2		1	4	2		2	2		3	2		1	1	1	1	2		25	1.19048
CCGTCC-box			1	2		1	4	2		2	2		3	2		1	1	1	1	2		25	1.19048
CGTCA-motif	2		3	2	1	5	1	1	7	3				4	2	1		6	2	6	6	52	2.47619
chs-CMA1a									1							1						2	0.0952381
chs-CMA2a				1																		1	0.047619
chs-Unit 1 m1																				1		1	0.047619
circadian		1									2	1		1								5	0.238095
dOCT				1		1		1														3	0.142857
DRE core		2		1	1	1	1	3	2	1	2			1			1	1	1		1	19	0.904762
DRE1			1																			1	0.047619
ERE	1		2				1		1				1			2	2		1			11	0.52381
GA-motif								2													1	3	0.142857
Gap-box	1																					1	0.047619
GARE-motif	1												2							1		4	0.190476
GATA-motif			2			2						6		1		1					1	13	0.619048
G-Box		1		2	1				2	1			2		1		2	1			4	17	0.809524
G-box	2	7	2	2	8	3	1		5	1	3	2	6		2		2	8	3	3	7	67	3.19048
GC-motif	1			2		3		1	4	3	1			3	2			1	1			22	1.04762
GCN4_motif	1							1		2			1		1							6	0.285714
GT1-motif	1		1		1				2		1	1				2	1	3	2	3	3	21	1
HD-Zip 1		1																				1	0.047619
HD-Zip 3																	1					1	0.047619
I-box	1		1		1	1	1	3	1	1		4				1						15	0.714286
JERE										1												1	0.047619
LAMP-element											1	1										2	0.0952381
LS7			1		1																	2	0.0952381
LTR		1			1					1		1	1	2	1	1		1	2			12	0.571429
MBS			2		2			1	1	1	1	1			3	1	1	1	2			17	0.809524
MBSI												1	1								1	3	0.142857
MRE									1			2	1				1			1		6	0.285714
MSA-like					1												1		1			3	0.142857
MYB	5	4	4	1	2	1		4	3	3	1	3	6	7	5	2	1	3	3	4	9	71	3.38095	169	8.04762
Myb	2	2	3	1	3			3	1	1	1	1		1	3	2	2	2	3	1		32	1.52381
MYB recognition site		1			6				2	1			1	2	1		2	2	1	1	1	21	1
Myb-binding site	2	2				1		2					3	1	1				2	2	2	18	0.857143
MYB-like sequence	2	1	4	1	2				1	1		2	1	1	1	1		1	1	1	6	27	1.28571
MYC	12	1	2		1	3		2	2	2	2	1	2	1	5	8	4	4	1	1	1	55	2.61905
Myc		1	1					1							1					1		5	0.238095
O2-site	1					1		1	2	1					1			1			1	9	0.428571
P-box				1					1								1					3	0.142857
Pc-CMA2c				1																		1	0.047619
plant_AP-2-like														1					1	1		3	0.142857
RY-element																		2				2	0.0952381
Sp1		1	2	3	1		1	3			1		2	4	2		1		4	1		26	1.2381
STRE	3	1	5	7	3	2	4	5	7	4	2	1	2	2	11	3	4	2	6	1	2	77	3.66667
TATA			2						1			1										4	0.190476
TATA-box	56	9	64	9	15	8		8	15	4	12	3	32	19	1	3	19	9	12	28	38	364	17.3333
TATC-box																1			1			2	0.0952381
TCA					2	2		1						2							1	8	0.380952
TCA-element						2		3		1	1				1	2	1	1				12	0.571429
TCCC-motif		1							1	1									1			4	0.190476
TC-rich repeats								1			1	2		1		1	1		1	1		9	0.428571
TCT-motif		2	4	1		1	1		1			4	1			1	1		1			18	0.857143
TGA-box														1								1	0.047619
TGACG-motif	2		3	2	1	5	1	1	7	3				4	2	1	1	6	3	6	6	54	2.57143
TGA-element		1		2			1		1	1	3	1	2		1		2				1	16	0.761905
W box	1	1	1		1	1	1			1							3	2		2		14	0.666667
WRE3		2		2		2	7	2	1	3		1	2		2	2			1	2	1	30	1.42857
WUN-motif	1											2					1		1			5	0.238095
total No of different motifs =89
total No in individual DEGs	154	95	140	65	93	97	38	86	114	84	62	70	109	104	68	88	106	115	89	98	164	1875
frequency/100 nt of cre in individual DEGs	7.7	4.75	7	3.25	4.65	4.85	1.9	4.3	5.7	4.2	3.1	3.5	5.45	5.2	3.4	4.4	5.3	5.75	4.45	4.9	8.2

## Sheet: Table S4c
Table S4c. Cre lacking and unique in RGs, DEGs and PAGs.
cre lacking in reference genes (RG)	cre lacking in DEGs	cre lacking in PAGs	cre unique for RG		cre unique for DEGs		cre unique for PAGs
			cre	function	cre	function	cre	function
3-AF3 binding site	3-AF1 binding site	4cl-CMA1b	4cl-CMA1b	light responsive element	AT-rich sequence	element for maximal elicitor-mediated activation (2copies); hormone response	3-AF3 binding site	part of a conserved DNA module array (CMA3)
AAAC-motif	3-AF3 binding site	AT-rich sequence	H-box	unknown	Box II -like sequence	cis-acting regulatory element; light response	AAAC-motif	light responsive element
AACA_motif	4cl-CMA1b	Box II -like sequence	telo-box	unknown	Box III	protein binding site; light response	AACA_motif	involved in endosperm-specific negative expression
AC-II	AAAC-motif	Box III	Y-box	unknown			CAG-motif	unknown
ACTCATCCT sequence	AACA_motif	chs-Unit 1 m1					chs-CMA2b	part of a light responsive element
AT~ABRE	AP-1	H-box					F-box	unknown
AT-rich sequence	AT1-motif	plant_AP-2-like					GC-repeat	unknown
AuxRE	CAG-motif	telo-box					L-box	part of a light responsive element
Box II -like sequence	CTAG-motif	Y-box					motif I	cis-acting regulatory element root specific
Box III	E2Fb						OCT	unknown
CAG-motif	F-box						Pc-CMA2a	part of a light responsive element; light response
chs-CMA2b	GC-repeat						NON	unknown
DRE1	GTGGC-motif
E2Fb	H-box
F-box	L-box
GA-motif	motif I
Gap-box	OCT
GC-repeat	re2f-1
HD-Zip 1	telo-box
HD-Zip 3	Y-box
L-box
LAMP-element
LS7
RY-element
TGA-box
dOCT
common for RG and DEGs
common for RG and PAGs
common for DEGs and PAGs

## Sheet: Table S4d
Table S4c. Regulatory elements identified in regions 2,000 bp upstream of the PAGs.
	PAG1	PAG2	PAG3	PAG4	PAG5	PAG6	PAG7	PAG8	PAG9	PAG10	PAG11	PAG12	PAG13	PAG14	PAG15	PAG16	PAG17	PAG18	PAG19	PAG20	PAG21	PAG22	PAG23	PAG24	PAG25	PAG26	PAG27	PAG28	PAG29	PAG30	PAG31	PAG32	PAG33	PAG34	PAG35	PAG36	PAG37	PAG38	PAG39	PAG40	PAG41	PAG42	PAG43	PAG44	PAG45	PAG46	PAG47	PAG48	PAG49
Regulatory element	TraesCS1B02G071642	TraesCS1B02G109200	TraesCS2A02G196500	TraesCS2A02G496800	TraesCS2B02G195800	TraesCS2B02G326600	TraesCS2D02G386700	TraesCS4A02G053900	TraesCS4A02G141700	TraesCS5B02G033500	TraesCS2A02G552100	TraesCS4B02G038600	TraesCS4B02G239300	TraesCS5A02G480400	TraesCS5B02G228400	TraesCS6A02G027984	TraesCS6B02G032300	TraesCS6B02G473500	TraesCS7A02G052900	TraesCS7B02G304700	TraesCS1B02G424000	TraesCS3A02G525400	TraesCS3B02G099500	TraesCS4A02G275100	TraesCS5A02G339300	TraesCS5B02G055300	TraesCS5B02G483400	TraesCS6B02G236000	TraesCS6B02G433400	TraesCS7B02G149300	TraesCS7B02G448300	TraesCS1A02G156000	TraesCS1A02G195312	TraesCS1B02G188200	TraesCS1B02G204800	TraesCS1B02G369200	TraesCS2A02G214300	TraesCS2A02G552700	TraesCS2B02G478000	TraesCS2B02G482437	TraesCS2B02G501200	TraesCS2B02G583500	TraesCS2B02G584000	TraesCS2D02G477100	TraesCS3A02G331700	TraesCS3B02G369900	TraesCS5B02G074100	TraesCS7A02G052700	TraesCS7A02G247500
3-AF1 binding site														1																																1
3-AF3 binding site
AAAC-motif														1
AACA_motif																														1
AAGAA-motif	1			2	1	2		2				2	1		1		2	2		1		2		4		2		1			1	1	1		1			1	2	1	1			2	2			4
A-box	2		1	1		1	7	1	2					1	2		1							2	2	3				1			1	1	1	2		6	2		1	1					2		2
ABRE	5	8	4	1		3	5		2	3	1		6	4	2		6	2	1	1	6	8	2		3	6	3	5	5	1	3	5	2	3	2	1	2	2	3	2	5	1	2	2	1	4	4	1	2
ABRE2																	1
ABRE3a		1	2								1									2	1	2				1		1	1		2	1	2	1				1	1	1	2			1		2
ABRE4		1	2								1									2	1	2				1		1	1		2	1	2	1				1	1	1	2			1		2
ACE			1			2	1	1					1							1	1													1							1			1	1			2
AC-I				1																																				1
AC-II			1
ACTCATCCT sequence																									1
AE-box																	1										1			3			1											1				2
AP-1				1
ARE		1	2	1	1	3		1	1	3	5	1	1	2	2	1	2	3	1	1	2	2	2	2				2	1		1	1	2	1	2	6	2	2	2		1	1	2	6	1	1		3	2
as-1	7	4	1	3	2	3	4	2	3	2	4	1	1	3	3	1	2	3	2	4		3	4	2	2	2	3	4	3	3	3	4	2	1	1	5	1	4	3	2	1	4	1	6	3		5	1	3
AT~ABRE			1																		1								1
AT~TATA-box		1				1			3		1	28	1	2	3	5	3	1		2	4	12		3		1	1					2	5	3	1			1	5		2			3		6		3
AT1-motif				1
ATC-motif																													1			1			1					2					1
ATCT-motif				1	2															1									1			1									1
AT-rich element																													1						2						1
AuxRE																															1
AuxRR-core																	1				1				1	1				1
Box 4			1		2		2		2	1			1	1	2	3	1	1	1					1	2		1		1				1				2				8		3	8		1	1	5
Box II																	1					1		1					1												1
box S	3					1	1												1									1			2	1	1			2	1					1					1
CAAT-box	17	37	29	35	3	11	13	43	24	32	32	23	29	34	25	33	21	24	17	23	17	34	33	31	26	28	34	25	32	3	13	14	37	19	37	28	1	31	33	26	4	31	26	34	28	31	26	3	23
CAG-motif																					1
CARE		1		1							1																															1
CAT-box	1				2		3	5			3						2	2	1	1			4				2		2	1	1			1	2			1	1	4	2			1	2		2	1	2
CCAAT-box	1	1	1	1	2		1	1				2			4		1	1					4	1		4		1	1						1	1	1	2					2		1		1
CCGTCC motif	2		1	1		1	7	1	2					1	3		1							2	2	3				1			1	1	1	2		6	2		1	1					2		2
CCGTCC-box	2		1	1		1	7	1	2					1	3		1							2	2	3				1			1	1	1	2		6	2		1	1					2		2
CGTCA-motif	7	4	1	3	2	3	4	2	3	2	4	1	1	3	3	1	2	3	2	4		3	4	2	2	2	3	4	3	3	3	4	2	1	1	5	1	4	3	2	1	4	1	6	3		5	1	3
chs-CMA1a		1													1																																1
chs-CMA2a										1																																					1
chs-CMA2b
circadian						1								1											1																	1
CTAG-motif						1				1				1														1							1				1	1				1
dOCT									1										1																				1			1
DRE core		1	1			4	7	2	1		1	1			1		3		1	5	3	1				1			1	3	1	2	2					1	1	2			3	1			1
DRE1	1			1							1				1																							1			1		3
E2Fb								1				1						1								2	1
ERE		1			1	1	1		1	1		1	1			3			1	1		3		2	1	1	3					1				1					1	1		3		4
F-box																				1
GA-motif																	1												1			1	1
Gap-box																												1
GARE-motif	1				1							1											2					2		1					1				2			3	1
GATA-motif		1			1			2			1	1							1			1	1	1	1				1			1	1		1				1	1	2		2				2		1
G-Box	1	2	1				1		1	1			3	1			3			2	1	3	1			1	3	2				1		2	2	1	1				1	1	1			1	3	1
G-box	5	9	3	1	2	3	2	1	2	3	1	2	3	3	2	1	8	1	1	6	2	4	1			7	1	3	4	1	5	5	3	1	2	2	1	2	4	2	4		5	2	2	4	2	1	1
GC-motif	3	1		2	1	2	4	1	1						1	1	1			1						1			1		2					3	3	1	1		1				1
GC-repeat																	1	1
GCN4_motif																							1					1	1			1									1			2		1
GT1-motif		1	1	3	1			3		1	1	1					1		1	2	1			1	1	1				2	1	1		1	1	1		2			3	1	1	4		1		1	1
GTGGC-motif																				1																		1					1
HD-Zip 1																1													1														1
HD-Zip 3																																		1
I-box	1							3		1		1								1			2		1	1				1			3								1		3
JERE																									1												1
L-box			1
LAMP-element																1														1			1														1
LS7																1
LTR					1		1	1				2	1				1	2		1		1			2		1		1	2	2			1	1	1	1		1	2		1		7	2	1		2	2
MBS	1				2	1	1		2	1		1	1		3		1	1					1	1	1	1	2		1		4	2	1			1	1	3	1	1				1	1	1
MBSI																															1
motif I																		1
MRE					1						2			2				1	1	1					1	1	1					1						1	1		1		1				1
MSA-like					1										1								1																						1
MYB	1	4	3	5	3	4	1	4	2	5	6	5	3	1	2	3	4	3	3	2	4	2	6	4	1	1	4	4	3	3	2	2	4	3	3	3	2	2	2	4	2	6	3	8	1	9	8	2	3
Myb	1	1	2	1	4	1	1		3	3	2	3	2	1	6		2	1	1	1	1		5	3	2	2	2		5	1	6	2	1			1	2	4	2	1			2	1	1	1			1
MYB recognition site	1	1	1	1	2		1	1		1		2			4		1	1					4	1		4		1	1						1	1	1	2					2		1		1
Myb-binding site	1		1		2	2					1	1		1		1	2	2		1	1	1	4				1	4	1	2	2	1			1	1	1		2	1		3	3			1	1		1
MYB-like sequence		1	1	3				3	1	3	2	2	1				2		1	1	1		1	1			1		1			1	1	1	2	1	1	1			1	1		3		4	3	1	1
MYC	2		1	5	2	3	1	2		6	6	3	9	2	1	3		6		3	2	6	4	3	2	5	5	4	1	4	2	2	4	4	6	4	1	6	7	5	2	6	3	1	3	1	2	2	1
Myc		1							5									1		1				1															1	1	1					1			1
NON					1																										1
O2-site	2		2	2		2				3					2			3				1	1	2	1	1		1			1	2	1	2	1	2		1	3			1	2	1	2	3			2
OCT																				1
P-box			2	2		1		1			1								1		2		1				1		2	2									1				1
Pc-CMA2a																																							1
Pc-CMA2c									1
re2f-1																																	1					1
RY-element																																									1		1					1
Sp1	5		1	1	3	2	7			1	1				2	1			1		1	1			1	1		2	1		3	1				6	5	1	1	1		1	1				1		6
STRE	6	1	7	3	5	1	3	6	3	2	4	2	2	2	3	2	2	9		7	2	2	1		2	3	4	9	4	3	5	7	3	2	5	6	6	1	4	2		1	2	4	4	3	5		4
TATA															1				1			2		1		1	1							1												1
TATA-box	9	22	9	24	11	1	6	13	18	1	22	81	25	15	27	38	22	25	34	1	15	6	17	34	21	15	26	3	7	23	12	25	37	22	2	3	6	12	19	5	27	13	15	34	4	54	11	57	12
TATC-box								1		1																					1	1		1				1	2										1
TCA		1						1			1					1				1								1			1								2								1	1
TCA-element	1			1		1				2	1	1		1				1	1	1	1			1	2		1			1			1				2	1				1		1				1
TCCC-motif			1					1		1		1			1				2	1		1	2					1		1							1										1	1	1
TC-rich repeats			1	1			1	1			1				1							1															1	1									1	1
TCT-motif		1		1			1	1		1		1	1				3				2			4	1			1	1		2		1			1		1	2	1	1	1		1		2		1
TGA-box						3																																						1
TGACG-motif	7	4	1	3	2	3	4	2	3	2	4	1	1	3	3	1	2	3	2	4		3	4	2	2	2	3	4	3	3	3	4	2	1	1	5	1	4	3	2	1	4	1	6	3		5	1	3
TGA-element				2						2	2		1	1				1		1		1			1		1	4	1	1	1				1		1			1	1	1	1
W box		1	1	3			1	2		1	1	2		4	2		1	3	1	3	1			2	3	2	1	2	1		1	1	1		1		1	2		1	1	4				3		2
WRE3	4			1	1	2	3	2		1		3	1	1	2		2	3	1		1	1	1	1	1	3		1		1	2	2		4	1	3			2	3	1			1		2		1	1
WUN-motif		1			1			2		1			2								1		2				1				1											1					1
total No of different motifs = 103
total No in individual DEGs	101	115	90	120	66	71	102	117	89	90	115	178	99	94	120	102	112	112	82	94	77	110	116	118	93	114	112	97	99	75	94	103	130	82	88	101	51	121	128	79	91	99	96	155	69	146	104	103	84
frequency/100 nt of cre in individual DEGs	5.05	5.75	4.5	6	3.3	3.55	5.1	5.85	4.45	4.5	5.75	8.9	4.95	4.7	6	5.1	5.6	5.6	4.1	4.7	3.85	5.5	5.8	5.9	4.65	5.7	5.6	4.85	4.95	3.75	4.7	5.15	6.5	4.1	4.4	5.05	2.55	6.05	6.4	3.95	4.55	4.95	4.8	7.75	3.45	7.3	5.2	5.15	4.2
[truncated: 5 more columns]

## Sheet: Table S4e
Table S4d. Regulatory elements identified in regions 2,000 bp upstream of 12 reference genes.
Regulatory element	NP_001105891.1	ABC42329.1*	ABC42331.1	ACN24620.1	AIC74544.1**	AIC74545.1	AIC74546.1	AIC74549.1	AIC74550.1***	AIC74553.1****	XP_020153657.1	XP_024315805.1	sum	mean frequency
3-AF1 binding site										1			1	0.0833333
4cl-CMA1b						1							1	0.0833333
AAGAA-motif		1	2		1	3		1	1			1	10	0.833333
A-box		2	1	1	1		2		1	3	1	1	13	1.08333
ABRE	4	6	3	7	2	2	7	2	6	6	5	1	51	4.25
ABRE2				1						1			2	0.166667
ABRE3a	2	2			1				2		1		8	0.666667
ABRE4	2	2			1				2		1		8	0.666667
ACE								2	3				5	0.416667
AC-I										1			1	0.0833333
AE-box	1	1	1						1		1		5	0.416667
AP-1	1												1	0.0833333
ARE	1	2	2		2		1	2	1	1		2	14	1.16667
as-1	2	3	4	3	2	4	2	2	2	7	1	2	34	2.83333
AT~TATA-box	4	1	2	8	3	1		2	4			4	29	2.41667
AT1-motif									1				1	0.0833333
ATC-motif		1				1					1		3	0.25
ATCT-motif								1	1				2	0.166667
AT-rich element								1				1	2	0.166667
AuxRR-core												1	1	0.0833333
Box 4	1			2		1		3	4		1	3	15	1.25
Box II										1			1	0.0833333
box S		1					1					1	3	0.25
CAAT-box	32	31	17	18	21	31	18	3	38	13	33	41	296	24.6667
CARE									1				1	0.0833333
CAT-box				1	1		1		1	1	1		6	0.5
CCAAT-box	1	1			2		3		1	1			9	0.75
CCGTCC motif		2	1	1	1		2		1	3	1	1	13	1.08333
CCGTCC-box		2	1	1	1		2		1	3	1	1	13	1.08333
CGTCA-motif	2	3	4	3	2	4	2	2	2	7	1	2	34	2.83333
chs-CMA1a					1								1	0.0833333
chs-CMA2a								1		1			2	0.166667
chs-Unit 1 m1				1						1			2	0.166667
circadian												2	2	0.166667
CTAG-motif					1								1	0.0833333
DRE core		1	5	1	3		5	1	1	1			18	1.5
ERE	1		1	4				3	2			2	13	1.08333
GARE-motif		1	1			1							3	0.25
GATA-motif		3	1				1		1				6	0.5
G-Box		3	1	4			3	2	2	4	3		22	1.83333
G-box	8	5	2	4	4	2	3		4	5	4	1	42	3.5
GC-motif			1		3		1		3	4	2		14	1.16667
GCN4_motif								1					1	0.0833333
GT1-motif	2				2			3				1	8	0.666667
GTGGC-motif	1												1	0.0833333
H-box									1				1	0.0833333
I-box	1	1									1	1	4	0.333333
JERE										2			2	0.166667
LTR				1		1			1	1		2	6	0.5
MBS			1					1	1		2	2	7	0.583333
MBSI												1	1	0.0833333
MRE				1	2	1		1					5	0.416667
MYB	2	1	2	1	1	2	1	1	2	3	6	5	27	2.25
Myb	2	1	2			2		1	1		3	3	15	1.25
MYB recognition site	1	1			2		3		1	1		1	10	0.833333
Myb-binding site		1	1			1				1	1	2	7	0.583333
MYB-like sequence	2		1	1		1		1	2		1	1	10	0.833333
MYC	1	3	1		3	1	1	2		2	4	2	20	1.66667
Myc	1							1				1	3	0.25
O2-site		2			1						2		5	0.416667
P-box	1			1		1	1						4	0.333333
plant_AP-2-like									1				1	0.0833333
re2f-1											1		1	0.0833333
Sp1	1		1		4		7	4	2	2	1		22	1.83333
STRE	2	6	2	7	1	3	4	4	2	4	3	4	42	3.5
TATA	1		1			1	1	1	1				6	0.5
TATA-box	47	26	21	51	24	25	5	57	56	16	9	32	369	30.75
TATC-box									1			1	2	0.166667
TCA	1	1		1				1					4	0.333333
TCA-element	1	3		1	1	2	1	1	2	1		3	16	1.33333
TCCC-motif		1	1				1			1			4	0.333333
TC-rich repeats					1			1				2	4	0.333333
TCT-motif	2				1	1		1		1		2	8	0.666667
telo-box				1									1	0.0833333
TGACG-motif	2	3	4	3	2	4	2	2	2	7	1	2	34	2.83333
TGA-element	1	1			2	1	1	2			1		9	0.75
W box			1	1	1				1	1	2	2	9	0.75
WRE3	1	2	4	1	3	1	3	4		3	3		25	2.08333
WUN-motif			1				1		1				3	0.25
Y-box		1											1	0.0833333
total No of different motifs =80
total No in individual DEGs	135	128	94	131	104	99	86	118	165	111	99	137	1407
frequency/100 nt of cre in individual DEGs	6.75	6.4	4.7	6.55	5.2	4.95	4.3	5.9	8.25	5.55	4.95	6.85

## Sheet: Table S5
Table S5. Genes representing four clusters of paralogs (M8, M9, M17, and M18) with upregulated expression in fertility-restoring cultivars.
PAG number	Reference gene name	Cluster	Group expression pattern	Reference gene sequence	Physical position in CS	Strand	Region 2 kb before start codon	ADD/PPR motif	PPR subfamily/ subgroup	P sites
PAG1	TraesCS1B02G071642	M8	T,M: Pa, Pri>As, Gr	ATGTCTCTCATCCACCTCCACCTCCACCGCCGCCTCTTCTCCTCCACCGCGCGGCCCTCGCGACCCTCGCGTGCCTGGTCTCCCCACGCCGCCTTTGCTGCGGCCACGGAGCGCGTCCGCGCCGGGAATTTCAGCTGGGAAGACGCACACAACCTGTTCGACGAATTGCTACGGCGGGCCACCCCGGTCCCCAAGCGCTCCCTCGACGGCTTCCTTGCCGCCCTCGCCCGTGCGCACGCCTCCGAAGCCTGCAGAGATGGTCCCGCCCTCGCCCTCGCTCTCTTCAACCTCGTCTGCCGGGATGAATCCGGCGCGCGGGTGGCACCGCCCACAATCTTCACGTACGGCATTCTCATGAACTGCTGCTGTCGTGCGCATTGCCCGGACCTAGGGCTAGCC…	1B: 56615536..56620540	-	CGGCGTGGTGATGTTGTGGTACTGGTGGAGGTGGAGGTTGAGGCGGAGGCGGGGAGCCGCAGAGGTAAAGCTGGAGGAGTGGCGGAGGCCGTACTCCGGCTAGGTGCAGGAGGGGGCGGGGCGGCGACGGAGGTGGGTTCGGATGCGGCGGAGCATCGGCGTCGGGAATGGCCGTCTACTGGAGTTCGTGGACATCGGCGTGGGGAGACCAGGAGTGAGAGAGCTTTTTTTCCTTTGACGGGAGTGGAGACGAGTGTTTCGCTAATTTCAGTCAGTTGGCAAAAAGGCGACTACGCCGGCGCGCCGGCCCAATAGTTGGGCCCGTCACGTCCCAGCCATCCGATGCAGCACAGTACAGCCGTTTGATCTGGCTTCCGCATTATAGCTGGCCAAACGGGC…	29-P-47-P-P-P-P-P-P-P-P-P-P-P-P-P-P-P-P-P-P-243	P	19
PAG2	TraesCS1B02G109200	M8	T,M: Pa, Pri>As, Gr	AAAGGAAGAAGGACCGAAGGACCGAAGGAGCACTACCACCGGCGGCGATGCCCAGCGCGCCACCCGTCTCCTCCGCCGTCTCCAAGCTCCACTCGCGATGCCACTCCCTCTCCACCATGAAGCAGCTGCATGCCCACCTCCTCCTCCACCACCACCCCTTCCCGTACAACCACTTCCTCTCCAAGCTCCTATCCATCTCCTCCTCCTCCGCCACCACCACCGCCGCCGCCGCCGACTACGCGCTCCTCCTGCTCGCCTCGCACCCGGCCCCCACCGCATTCTCCTTCAACGTCGCCCTCCGCTTCTTCGCCGCCTCCCGCCCGCGCGTCTCCCTCCAGCTCTCCCTCCGCATGCTCCGCTCCGCGCTCCGCCCTGACGCCTACACGCTCCCTTTCCTCC…	1B: 121013048..121014970	-	GCCGCCGGTGGTAGTGCTCCTTCGGTCCTTCGGTCCTTCTTCCTTTTCTTTTTAGCTGTCCTTCTTCCTTCCTGGCGCTGCTGTTCCGGGCCAGACACGGACTGCCCACTTCAGGTCGGCCTTTGATTTTGCAACATGCTGTGAGGTATTTGCAACACTGTCTGCAAAACGAATAATAAGCGATATACACACCAGGAAAAAAGTTCCGCTCAGATCAACAAAACTGGTTCCACGTGTAATGCATTGGTTCTGAATACAAAAGATTCATCATTTATGTTCCTATATTCCCTGTGCAATATAATCTGATCATGCTGTTTGCTGTGTCTGGTTGGCTCTATAAACTTGTACTACTAATTTTCCTCAACAACAAAAAAAAAACTTATACTACTAATTGAACTG…	19-L1-36-P1-L1-S1-P1-L1-S1-P1-L1-S1-P2-L2-S2-E1-E2-52	PLS/E+
PAG3	TraesCS2A02G196500	M8	T,M: Pa, Pri>As, Gr	CAGCCATGGCGCTGCGGCTGCTGTCCCACCCGTCGCTCACGGCGGCGCAGCTCCGGCAGCTCCACGGCCACCTCCTCACCTCCTCCCTCCTCGGCGACCGCTACCTCCCAAACATCCTCCTCCGCGGCCTCCTCCCGGACGCCCCTCTCCGCGCCCTCGCCCTCTTCCCCCGCCTCCGCCGCATCCTCCCCGCATTCCTCCCCAACAACTACACCTTCTCCTTCCTCCTCACCGCCTCTATCGCCACAGCCATCCCCATTCCCTCGCCGTCGTTCACCTCCTCGGCCCACACGCAGCTCATCTGCGCGTTGCACGCGCTCGCCGTGACGCTCGGCTGGGACGCGCACGCTTACGTCTCCAACGGCTTCATCCACGCCTACGCCTCCCGCGGCTTCCTAG…	2A: 166258066..166259604	-	GGCTGCGACCGAATGATACGTGGGCCTGGGCCCTTATAGGAGAGGATGTGGAAGTAGATTGCCGGCCGGCCCACGGACCCAGCCCAACCGAAGCGTAGAGTGGAAGGTAAGTAACCATGGACAGAAGCGACTTCTTCTCCATTAGTGGGTGGGGAGGGGAGCCAATTGCCGAGCGTCCTGCGAGCGGGAGGAAGACGAAGGAGAAGCAATGGCTCGCGCGGGGCAAGGGGGCGGGATGGGGAGCGCGGTGAACGTGGGGATCGCGGTGCAGGCAGACTGGGAGAACCGCGAGTTCATCTCCAACATCTCCCTCAACGTCCGCCGCCTCTTCGACTTCCTCCTCCGATTCGGTGCGCCCCCCAGATCCCCATTTCCCTCCCTGCATCTCCTTCCTCCTCC…	L1-80-S1-SS-P1-L1-S1-P2-L2-S2-E1-E2-55	PLS/E+
PAG4	TraesCS2A02G496800	M8	T,M: Pa, Pri>As, Gr	ATGCCGTTGGACCAGCCAGCGTCCGCCCGGCGCGCCCCCACCTTCCACGCGCATCCTGAGGCCGACGCGAGGCAGCTCCTCGGCGCGCTCCTGCCGCGGCGCGCGGCCACCGCCCGCCACGTCCAGCAGGCGCACGCCCGCCTCGCCGTCCTCGGCCTCGCCACCGCGCGCGTCCTCCCGCACCTCCTCGCGGCCCTCCCCCGCCTCCCGCCGCTCCACGACGGCGCCTCCTCCTCCTCCTACCCGCTCTCCCTGTTCCGCCGCTCCAACTCCTCCTCCGCCTTCGCGTCCAACCACCTCCTCCGCGTGCTCCCCCACCCGCTCCCGCTCCGTCTCTTCCCCGGCCCCCGGCGCCGCAACCCCCACTCCTTCACCTTCCTTCTCTCCTCCCTCTCCACC…	2A: 727948909..727950819	+	CCTGAATATAGTCGTCCAATATATCGATCTTTATGTCTCAACCATTTCGAGACTCCTCGTCATGTCCCCGATCTCATCCGGGACTCCGAACTCCTTCGTTACATCAAAACACATAAACTCATAATATAACCGTCATCGAACTTTAAGCGTGCGGACCCTACGGGTTCGAGAACTATGTAGACATGACCGAGACACGTCTCCGGTCAATAACCAATAGCGGAACCTGGATGCTCATATTGGCTCCTACATATTCTACGAAGATCTTTATCGGTCAAACCGCATAACAACATACGTTGTTCCCTTTGTCATCGGTATGTTACTTGCCCGAGATTCGATCGTCGGTATCTCAATACCTAGTTCAATCTCGTTAACGGCAAGTCTCTTTACTTGTTCCGTAAC…	130-L1-S1-SS-P1-L1-S1-P2-L2-S2-E1-E2-DYW	PLS/DYW
PAG5	TraesCS2B02G195800	M8	T,M: Pa, Pri>As, Gr	ATGCACCGAGCAGTGCTAAGTTTCATGCGTCAAGCCCTTGTAAAAAGAAGCTACCCTCCGGCATTGCGACTTTACTCTGTGGCTTGTTGCTTGAAGAGCTTAGATCATCAAGAACCTACTGGAAGCTTCTTTTACAGTGAGTATAAAAACCAGTGTCTTCCTCCCTTGATCACACTAGCAGTTCGTACATCAAACTGGAACAAGGCCAGGAAGATTACCTTCAGGGAGTGTGTGAAGTTATATGGGCTATCCCGGTCAGTTGGGCTGTTTGCATTGCTTATGCAACCCTTCTTGCCGCGAAGAATCAGAGAGATCCGGTGCTTCATGCAGAGCATTGTTGATTACTGTGGAAGTGCCGGCCCAGAGTTGTTTGAGTTGGCACCTATTTTGGTCAGTAAT…	2B: 173464146..173466326	+	TTGCACACATATGCGCAATTGACGCCGCAATGTAGTCTAGTTGCACACATATTGATATTTAGTTGTCAAGACTAGTTACACACACATATACTCAGTTGGCGCGGCAATATAGTCTAGTTGCACACACATTAATATTTAGTAGTCAGGACTATTGACAAACACATATGCTCAATTGGCGCGGGAATTTAGTCTAGTTGTACACACATTGATATTTAGTTGACAAAAAGATTATTGGCACACATATATGCTCAGTTGGCGCGGCATGTAGTCTAGTTGCACACATATTGATGTTTAGTTGGCAGGTAGACTAGTTCGTCGAAACATACCCATGCGGGATCTAGTTTTGAAGAGCATGTCGTGAAGATTTCAACGGTGAAAACAGACCACAATTCCGATGTC…	140-P-P-P-35-P-P-P-P-P-P-P-P-P-P-P-P-26	P	15
PAG6	TraesCS2B02G326600	M8	T,M: Pa, Pri>As, Gr	CACCTACGTACTGCGCGGCAAGCGTTCCAAGGCCTCCCATGCCCACGCGGCCACGCCGGCACGCCATTCTCCACACTGGACCTTCCACTGAGCTATGCTCCTCCTCACAAGGCTGGCCAAACCCGGATGCTGCTCGCCGACGACCTCCCCGCGTGTCGCCCATGCCGCTCTCGGCTGGAGCCGGTTCTTCCACACCGGCGACGGGGACGCGCACAATGTGTTCGGTGCGATGCCTACACCGGACCACAGGCAGTGCAGTGCGCTGCTCAGGGCGCGCACCGCGAGCGGGGATCACTACGGGTCCGTCTGCCTCGTCCGCGGGATGCTTGGGCGGGGCCTCCGGCCCGACAGGCTCGCGGTCGCCGCGGCGATCAAGTCGGCGTCGGCGCTCCCCGACGG…	2B: 467785463..467795111	+	GGATGGGAGAAATCCATGGTCGGCCGGCTGCTGTTGGCCAAGACAGCGGCGGCGCTTCACGTCGTTTCCATCTTGATGGCGTTGTCTTCATCCCCCGGTTCATCGCGATGGCCTGGGTGTACTCTGGGGTGTTCTCTGCTTGGTGATGTCCTTTGACTACGCCGACGATACATAGGTGTCGTGGCGCCGTCTCGGCCTGGCGTGACCTTTTGACTGTACCCCATGACACTGGTGGTGTCGCGGCGTTGTGCAGTCTGTACCCCATGACATGGTGTTGTCGCGGCGTTGTGCATTTTGTACCCCATGACACATGTGGTGTCGCGGCGTTGTGCAGTCTGTACCCCATGGCATCGGTGGTGTCGCGGCGTTGTGCGGTCCTGGTTGGCCGGTGCCTTTCGA…	20-S1-P1-L1-S1-P1-L1-S1-P1-L1-S1-P1-L1-S1-35-L1-S1-SS-P1-L1-S1-P2-L2-S2-E1-E2-12	PLS/E+
PAG7	TraesCS2D02G386700	M8	T,M: Pa, Pri>As, Gr	ACGAACGCATATGCGTGCACTTCGCCGGTTCCCAATCGGACCATGCTCCATGCCCAATCATATCACGCATTCAACCAACGAAGCAGCGGGCCGCGGAATGAGGATGCTCGCCCGTTCGGTTCCTCCAAGGAACAAGACTACAAGAGTATACTCAAGGAACAATGCCGGCCAACCTACACCCGACTCTGAAGATGCACTTACGGCAATGGTAGACCAATCAAACCCGAGCTGCAGTAACCGCATTAATGGGGAAAATTATTGCAGTCGACTGCGCCGGTACCCGCATTGAAGCCCCGTGCGCAGCATGGGCGCTCCCGTCGCGATAAATGGGCCTATCGGCGAGCGAGCCATCACTTGCTCACACTCACAGTGGAGCACTGGAGCAGCAGAACAGAGCGA…	2D: 491810152..491814473	-	GCTGCGCACGGGGCTTCAATGCGGGTACCGGCGCAGTCGACTGCAATAATTTTCCCCATTAATGCGGTTACTGCAGCTCGGGTTTGATTGGTCTACCATTGCCGTAAGTGCATCTTCAGAGTCGGGTGTAGGTTGGCCGGCATTGTTCCTTGAGTATACTCTTGTAGTCTTGTTCCTTGGAGGAACCGAACGGGCGAGCATCCTCATTCCGCGGCCCGCTGCTTCGTTGGTTGAATGCGTGATATGATTGGGCATGGAGCATGGTCCGATTGGGAACCGGCGAAGTGCACGCATATGCGTTCGTATCAAGTGTGCATCACGTTGCGCATTTTCTTACATGAACGTTGTACGTACTTCCTCCGTACCCGTGCATTGGACATCTTAGAGCAACTCCAACGG…	ADH
PAG8	TraesCS4A02G053900	M8	T,M: Pa, Pri>As, Gr	GAGATAGAGAAACGGAAAAGGGGATAAGGCACACTCCCCCTTCTCCGCCTCCTCACCGGAGGCGCCTCGCGCGCGAGCTTCTCTGTTGGGACGGCGAGGCCTCGGCTTCGATTGATTCCCCTCCATTCCCGCAGCTTCATCTCCACCCATCACCCCAGCTACGCGCATCGACGTCAACCTTTTCTCTGAGCCCTAGCGCGGATTCATTCTCGGCGCGGCGGCGCTGCGAGCCCTTCCGGCCGGAGGTTCGCCAGCGCGGTGGGCGCGGCTGCCGGGTCTGCCCAAGGTGCTCCGTCCACTGCTCGACTCTGGTGATTGGAAGCCCTGTATCCCATTTGCATTTGGCGCGGGTATGGCTGCGGTTTGGAGCGGCTGCAGCACAAGCTGCGGTTCCTTCAG…	4A: 45346690..45349660	+	AAGACAAAGCCGGTGTTTTCATAACCACAACTACCAGATAAGGCGGGACGTCGCCGCGATGCAAAGAGGAGCTTTATATTTTCTCAACCCACGCTTGGCTTTGACATACCTTTCGATAGCTCCCACTCGACCTTATCCCATCAATAGTCTTCCTCGGTCGTGGTGAACAACATGGCAACCTCTCGTCATCCTTTTCCTACCTAAGTTGTAGCCATCGTTGGTCCTATCTCCGTCCATGGTCATCCCACTTTCGGTGGCCGACAAGTCATCACTTCAATGAGTCTAACCACTCTGAAGATGACATCTACCTTGACCGGCGACTCCGGCTCGCAAACAAATAACATCAGTAATTGCCTCCCTCAGCTTCCGTGCCATTGCCGCTACCACATTGTCCACCTC…	200-P-P-P-P-P-P-P-P-P-P-19	P	10		`
PAG9	TraesCS4A02G141700	M8	T,M: Pa, Pri>As, Gr	ATGTCCCCGCTTCCGCGCCGCTTCGCCTCCGTCAGACACATCTGCTCCAGCTCCGCCTCCGAGCTCGCCCCGGTACCGACCGCCGTCTCTGACGCCGCCTCCCGCGCGGCAGCCGCCGTGCTCCGCGCCCCGCGCTTCGAGCCCCGCCTCCTGTCGCTCGTCCCATGCCAACTGCTCTTCGAGCCGAGCTGCGTCCGCCAAACCCTCTCCCGCCTCCTCCCCTCCCCTGAACCCTCGCTCCGTTTTCTCCTCTTCCTCGCCTCCCACCTTCCCGCCCCCGCTGACGCCCCTGCCCCTTCGCCTCACCTCCCCGGGATCGACGCCTTCCTCCTCAGCCTCCAGCCACATCTCGCAGCCGATGCCGCCGCGCTGCTAGCCTCCCACCTCGGCCTCCACCCT…	4A: 222557612..222559261	-	GGTGGTGATCCGTGGCGAGCGGCGGCGGCGGCGTCGACGGGAGGAGAATGTGATGCTGTCGTGAGCCGCACGGGGACCGGGGGTGGTCAGATTTGGTGGCGATGCGGCTCGCGAGGTTTTGACTTGGATTTGCCCTACGGCCCATGGGCCATGAGGCCCACGTGTGCTTTAAGTTAAAAGCCATGATCTTCTCTCTCTCTCTATCGCTTTTCGTAAAGTTATTATCCAAACCTCACAGAAACCCTAACTAAACGAGGGCGACGCGTCGATGGCCGGGTACCGCAGCCGAAGCCGCAGCTACAGCCCACGCAGGCGGTACAGCCGCAGTCCTCCCCGCTACAGGCACTACGACGACCCGCGTGACCGTTACCGCGGCGGCGGCGGCGGGCCCCGCCGCGG…	170-P-P-P-P-P-P-P-P-P-P-29	P	10
PAG10	TraesCS5B02G033500	M8	T,M: Pa, Pri>As, Gr	ATGGCTGGGCATCTAGCCAAAAACCCATTGCTCCTCCTCCTCCAGCCCCGCCGCCTCTGCACCGCCGCCGCGTCCTCCTCGGCCGCCGCGGGAGAACTCGTCCAGGAGACGCCCCGCGACGATGACCTCGCGGAGGAGTCGCGCAGCCGCCTCGTGCGCGACACCTGCAAGCTGCTCGAGCTCCGCGGCTCGTGGACCCCGAAGCTGGAGGCGCAGCTCCGGCACCTGCTCCGGGTGCTCTCCCCGCCGCAGGTCCGCGCCGTGCTCCGCGCGCAGGCGCAGACGGACACCCGCGCCGCGTTCGAATTCTTCCGCTGGGCAGATCGCCAGTGGCGCTACCGGCACGCCCCGGAGGTGTTCGACGAAATGCTGAGCCTCCTCAGCCACACCAGGCTCCAC…	5B: 36720490..36722768	+	GCGTGTGAGAGGTCTGGACTCCGAACGGACAACGGAGAGAACCGGTGGAACCCGAACGGATGCAAGTTTTAAAAAACATGCAGATGAAATGCAGATGATGACATGGCAAAATGCAACACGCAAGCAAATGACATGGAAACGACGACGAATAACTGGTGGACACCTGGCGCATCGGATCTGGGGCGTTACACGTGGGGTGTTAGAGCACTCGCAGAAGGATGACTAACTATAAGTATGCGAGCAATTGGAAGGGTGGGGTGCTGAGAGAATGTTGGAAAAAGCCAATGAAACGGAAGCTACTAATCGATGTGGATGATGCGTCTAGAGAGGATTCAAGTGACAATGAAGTTGGTGTGGTTATCAGAGACTATAAAGGTGAGTGCATTAGTTGTACCTAGT…	96-P-P-P-P-P-P-P-P-P-P-P-P-P-P-P-P-39	P	16
PAG11	TraesCS2A02G552100	M9	M: Pa>As, Gr	AGACATATCGTCCCCTCCCGTCCGCGTGCGCGTGCGGCGGAGGTCGCTAGGTTTTCCGTCGGTTGGTGGGCCGAAAGCCCATGGCGCGTGCCGCACTCCTCCGTTCCTTCCCGCCGCCCCGCGTCCGCCCATTTTCCTCGCCGGCGGCGGCTCCCTTGGCCCCACCCGGCGGCGGCTCCTCCGCTCCTCGTGCGGCGCAGGGTCGAGAATCCGGAGGAGCGGTCGGTTTCCGAACGGAACTCCCCGAGTTCTCCCCCGAATCGCCGATGCTGCGGGCGGCGGCCGAGGCGGCGCTGCGGCGCGTCTCGCCGGCCCCGGCAAGATCCGTGCACGCGCAGTTTCGCCGGGGCCCGGAACTGCGGGTGGCGTGGGTCCCCCTGTACAGACGCCTGTCGAAGC…	2A: 758417154..758421715	+	ATCTGGGTCTGCCATTAGGGTTGGGATGTTAGAAAGATCCAAAAGCCGCAATCATGTTCATCTCTCTTTTCTTTTCAAAAGCTAGACTGCACTGAGCTGACACATGTTCATCTATTAGGTTTTAAGCTATGAATCAGTATAATTTTGTATGATGGTTTCTACGTTTGCTCGACACTGACAAACGCCACTAGACCCCAGTATAATTCTGCATGATGGTTTCTACATTTGCTCGACATTGACAAACGCCACTAGACCCCAGTATAATTCTGCATGTTGGTTTCTACATTATGCTGCAACCATAATTTTTTTGTCGTTGCTTCATTTTTGGCACATTTGTATCAAAATGGGGTAAAAACCTCATACTTTTACTCAATAATAATCCTAGTAGATCTCAGTATT…	141-P-32-P-P-34-P-P-P-P-P-74	P	8
PAG12	TraesCS4B02G038600	M9	M: Pa>As, Gr	ATGAGAGCGGCGGTTCGCACGAATCGGCCGCGGCGGCCACCGCCGGCGGCGACGGCGAAGCTGGCTTCCAGTTCCAGGCCGAAGCTGGAGAAGGCGCAGGTCCCTCTAACCCTCCCGCTGAAATCCTTCAAGCTCCGTCTGGCCAACGGCCCGCCGCTCGCGCCCACGCCCAAGGCATTCAAGTCCTACGCCGAGACCTGCGCCACCCTCCTCCGCCTCTGCCGCGCCGCCGCCACCGCCACCAGCCATGCCGCGCATGCCTCCTCCTCGTCCTCCTCCGACCGCCTGCCGCTCGCCCTCTCGCTGCACGCGCACGCCGTGCGCTCCGGCGTCGCCGCCGACCGCTCCGTGGCCTCGCACCTCCTCACCACCTACGCCGCCTTTGCTCGCGCCGCGGAG…	4B: 27794423..27796789	-	TTCTCCTCCCATGGCTCGAACTAGGAAGGAAACCGTTTCGGTTGTTAATGGCGAGCCCACTGGCACAAAACTGGGCTGCTTCTAGAGCTATCTGGGCCGGATAAGCATACCGAACTACTACAGGTGGCCCAAATTAAACGGTGAACCCTAAAGCTTGAATGAACCATAGAACCCCCTTGTAAAAAAATGAACCATAGAAGTTGGCGCATTCATCCCCACCTCAATGCATCACTCAAGGAACCAAACTAGTTGGAGAGAATTACATGAGGTGTGCTACAGCACGACGAGAAGTTGGCGCCGAAAAAGCTTGACGTTtTGAATCCCAAATTTTCCATAAGATTGAAAGGGCCATATGGAGACCAACGGAGGGAGAGTCTCACACCAAGTGTAAAGAGGGAA…	79-L1-34-SS-SS-P1-36-S1-SS-P1-L1-S1-SS-P1-L1-S1-P2-L2-S2-E1-E2-42	PLS/E+
PAG13	TraesCS4B02G239300	M9	M: Pa>As, Gr	CCAGATTGGGCCTGCCCATTTTACGCTCACTTCAGGCGTCTCGTTCGGACGCTTCCAGTTCCGGTTCGCCTTGCCTTCTGCGCCGCCGCGCCAGACCAACCTCGCTCCGTCGTCCAAACCAGATGCCCCCGCGCTTAACCCTCCTCCGCCGCCTCTCCACCCACGGCGACCCCAACCTCGCCACCCTCCTCGCCGTCCTCCGCTCGCCGGAGGCCTCATCCACGCCGCTCCCGCACGCCCTCTCCCGCGCCTTCCCGTCCCCGTCGGACGCGTTCCCCCTCCACACGCTCCCCGACCTCCTCCCGCGCCTCCCCTCCCCGCTCCTCTCCCTCCGNNNNNNNNNNNNNNNNNNNNNNNNNNNNNNNNNNNNNNNNNNNNNNNNNNNNNNNNNCTCGCTCG…	4B: 496463038..496464685	+	GTGTACTTTCTGTGATCGGGATGAAACTATCAAGCATCTTTTCTTTGAGTGCCCGATGGCGAGGGTGTTGTGGCGCTCGGTGCAGATTGCCTTTAACATTACTCCTCCGAATTCGGTCAGGTCGTTGTTTGGAACGTGGCTGGTTGGTATAGAGGCCGAAACAGCTAGACAAATTCGTGTAGGAGCATGTGCGTTGTTATGGGCAATTTGGAACTGCAGAAATGACTTGGCTTTTAACAGAACAACAACTATTCATTTTTTGCAGGTTCTATTCCGGGCTACTGCGCTAATCCGTACTTGGTCATTACTCACTCCGACGGAGGCCAGGGCGCGTTTGGTTACTGGATCTGTCCGGTGGGAGATGGTAGCGCGGGATATCTTCAACCGGTTTGGATGGCG…	155-P-32-P-P-P-P-P-P-P-35	P	8
PAG14	TraesCS5A02G480400	M9	M: Pa>As, Gr	TCAGAACGCACATGTTTGCGCCGTAGAGGAACCAGTTTGAGCTCGAGCGCAAGCAGCGAAGGTCAAAACCCGCAGGACCCACGGCTCGCCTGCAATGCGTTCGAGCAAATGCCGCCCCGGCCCCCGCTCCGCTCGCCTCCGAGCCGCGGTCCTTACACCACCGCGCCGCCGTCGCCGCCGCGCGCGGCCGAGCAGCACTGCCTCCGCCTCCTGAAGCGCGCCACGACGCCGGCGTCGCTCCTCCAGCCCCTGGCATTCCTCCTCAAGTGCGGCCTCCACTCCAACCCGCTCGTCCTCACCAGGCTCTTCGCGGCCGCGGCCTCCGCCGCGCCCGCGCTCCTCGAGCCCCTCGTCGCGGCGCTCCTCCGCCCTGGCCTCCCGCTCGACGCCTTCCTCCTC…	5A: 653405606..653407429	-	TTGCTCGAACGCATTGCAGGCGAGCCGTGGGTCCTGCGGGTTTTGACCTTCGCTGCTTGCGCTCGAGCTCAAACTGGTTCCTCTACGGCGCAAACATGTGCGTTCTGAAGCGAAGCCGTGCACAATGCAAGCAGAACTGGCAACTTTCGAAATTTAGCCAGGCGAATTGCGATATTTTGCACAGAAACCACCATAATCTTCTCTGGTCGTTTTGATTAATAAGTTAACAATTTTGTCAGACTGTCTGAAGAGACAAGCTGCTTTTCTTCAGTTAAGAGAAACATGTGCCATTTGTGATAAAAACAAAAGACAGCAAAAATATCAGAGAATTTATCAGAAGGAGCAAAAATACATGTGAGCTGTGAGCATATGTCAAGATCTTGCTATGATCAAACACCA…	10-S1-91-P1-L1-S1-P1-L1-S1-P2-L2-S2-E1-E2-DYW	PLS/DYW
PAG15	TraesCS5B02G228400	M9	M: Pa>As, Gr	ATGGTGGCAAACCCAGTCAGTCAAATTCCCCAGACCAACAGGAGCAGCAGAGCAGTACAGATTTGCCGCCTCGCCAATGCCAACCCCATGCCACTCTCGCCACCACTCCGCCTCATCCTCTCCTCCCGCCGCCGGCCCCTCGCCACGCACCACCGCTGCCTGTCCTCCTCCGCCGCCGCCGTAGCCGCTGCCACCCCGGCTACCTCAAGGGACCGCGCCGCCCACCTCGCCGCCGCCGTCCACGGCTCGGCCGCGGCCAAGAACTTTGCGCACGCCATCCGTTTGACGAAATCCCTCGTCCAGGCCTCCTCCCCCGGCGCGCGCCCGGGCGCTGCCGCCTTCGCCGCGCTCGCCTCCACCTCCAGCTCCCCTGGCCCCGCGCTCGGGGTGCTCGTCATC…	5B: 405552674..405554626	-	TAGAGCGCCGCAAGGGTTTTCTCGGTGAGCTTGTTGAGCGTTGGTACGGTTGGGCTAGGAGCATTCAGCAGATTCAGCTCGATGCAGCATTTTTTTTTTGAAGGGCTCGATGCCGTTGGTTTTCCTACCAGAATCACCATGTAAATTTTGTAAAAAAAAGGCAGTACCGTTAGTACAATGATTTTGACTGAAATGACCACTCTAACACAGTTGTTATCCTGTCCTCAGTCGGCGTAATTTTTTACCCGCGGTTCGGCGGCAGCCCCACACCTTCTTCCTGCCGTTCGGCGGCGCCACCCCTTCCGCCGCGCAGCTTCAAAGTGCTCGATGACTTGCCATAAGGTAAAAAGAATCAACCTTTTTCATAGATTTCATTTTTGGAAACAATTTATCCCTCAC…	124-P-P-P-P-P-P-P-P-P-P-P-P-P-P-21	P	14
PAG16	TraesCS6A02G027984	M9	M: Pa>As, Gr	CTGCCAGCCGCATCCCCCGCGGAGACCCCGGATGAAGCCCCGGCGGCAGCAGCGGCCACGGAGGCCGGGGATCCGGCCCCGGCCCGCGCCCCGCGGGAGGAGGAGCCGCTGCACGAGACGATCCTCCACATGATCCGGCGCCGCAAGTGGACGACCCGGATGGAGAACTCGGTGCGCCTGCTCTGCCCGACGCTCTCGGCGCCGGTCGTGCACGGCGTGATCTCCGCCGCGGCGGCCGCGGACCGCGCGGACCTCGCGCTCCAGTTCTTCCGCTTCGCGTACCGCCGCGCCGGGTTCCGGCCGGAGCCGGCCACCTTCGCGCTGCTCCTCCCGGTCCTCGCCTCCAAGGGCATGCTCAACCACGCCCGCTGCATCCTCCTCGAGACCATGCCGTCCTTC…	6A: 14351830..14355317	-	GAGCTGCATCGACGGCCGGGGCGGGGGTGTCGATGGTTGCGGTGGAGGAGNAGGATGATGCGATGAGGCCTCGGTTCCAAAGTTATGGTTGTTTAACTTGTGCAGTACACTGAAGCAAGATCAGTTTTGTGGAGGTCCTTGTGACGCTGTGGGTGATTTGATGAGCAAGACGCAAGGCGATTCATGAGAACGAGTATCAAAGTCCATTGTCCACACACCTCTTTATCAGCAGGTTTCTATACGAGATTAGGGAACCAAAAACACCGGCAAAGCATGCGGGACCGCGGCCAGAAAGGGGAGTTTGCAAATGGCTTCCCCCAGCGCAAGGAGAAGCGAAGCTTAATGTAGATGGGGCTTCAGCCAAATCGACGAACAGGGGAGCAGCCGGGGTGGTTTGCC…	102-P-P-P-P-P-P-P-37-P-P-P-P-P-P-32-P-45	P	14(16)
PAG17	TraesCS6B02G032300	M9	M: Pa>As, Gr	GCCGGTTTCCCTCGCCCGCGCCGGCTCCCGCTATGAGCCGCCCGCTCTGCAACCACTACGCCGCGCTCCTCTCCTCCGCCGCCGCCGCCGCCGCCGGCGGCGGCCGCGATGGGGCCCGCGTCGCCGGCGCCGTCCACTGCCTCGTCCTCCGGACGCTCCCGCACCCGCCGCCCACCTACCTCCTCAACCACCTCCTCGCCGCCTACGCCAGGTCCGGCCGCCTCCCGCTCGCGCGCCGCCTGTTCGACGCAATGCCCGACCCCAACCTCTTCACCCGCAACGCGCTGCTCTCGGCGCTGGCCCGCGCGCGCCTCCTCCCCGACATGGAGCGGCTCTTCGCGTCCATGCCCGAGCGCGACGCCGTGTCCTACAACGCGCTCATCGCGGGCTTCTCGGGCG…	6B: 18855615..18857888	-	AGCGGGAGCCGGCGCGGGCGAGGGAAACCGGCTCAGTCCCAAAGCCCTTCGCGATCCATATCGTGAAGGTTATGGGCCTAGCACGCAGGCCCATTTCTCGTTTGACGCGTGGTCATGGGCCTCCAGTTATATATCTACTCCCTCCGTACCAAAATATAACAAAAAAACGCACTTATATTATGGGACGGAGGGAGTAATAAATTGTACACCTTCCGCAGGTTTTGCCACAGCAAATACAGCTTGTTTTAAAAAATACAACTATGAGACGGTCCAAAATTTGAACGATCGGCACGGATTTTTTGTCGAAAGAGACCCTCTGCCGACTGGAATTGCCAAAAAAGACCCCCGCGGACGAAATTGACAAAAGAGACCCCCTCACAAGTGGCGGCAGGCGCGGCA…	57-SS-SS-P1-L1-S1-SS-P1-L1-S1-P1-L1-S1-P2-L2-S2-E1-E2-DYW	PLS/DYW
PAG18	TraesCS6B02G473500	M9	M: Pa>As, Gr	GCCCTGCTCGATCTCGCGTCCCCTCCCCCACCCCCCAAACCCTTCCCCGATGGCCGCCGCCGCCGCCGCGCTCCGCCGGGCCCTCGCGCCGGCACCGGCGCTCCTCCTCCGCCGCCAGGCCCTCGTGCGCCTCCTCTCCACGCAGGCCCAGTCCTCCACCGCCCCCACCATCAGCCCCGCCGAGCTCGTCCGCATCAAGAACTCCATCCGCAGCGCCGCCACGCCGCCCGACGAGCTCGCCGCCCTCTTCCTTAAAGGCATCCCGCACCCGCCCTTCCTCGGCGACCGCTCCATCTTCTCCCTCGCCGTCTCCCGCCTCACCGCCGCCGCCCGCCCCGACCTCGTCTCCTCCGTGCTCTCCGCCTCCCTCACCGCCCTCCCGGCGCCGCACCCCTCCGA…	6B: 720561207..720562478	-	TCGGGGAAGGGTTTGGGGGGTGGGGGAGGGGACGCGAGATCGAGCAGGGCAATGGGTTTAGCTTGGCGAGGCCACTTGTATAAGAGGAGTGAGCAGAGGAATGATCTCGTCCGTTCACCTTGTGATCCAACGGCTGTCCCGATTTCGACATTTCTCTCCCAATCGGATGTCTAACCCCCTATAGTCTCGACAAACACCATCAACAAACCTATTTACACGGCTTATTGTAGGAAGGCGAACTGTCAATCAACCGATTCCGACATGTCTCTTCCATTCGAAATGTCAATCAATCTGCAAAGCTTGCAAAAAAAGGATGCGAACTGAAAGAAGGCGAGGTTTCGTGGTTCGATTACATAAACCCGAACTATAAAACCGGATGTTTAGCCCCCTATATAGTCT…	163-P-P-P-P-P-P-P-21	P	7
PAG19	TraesCS7A02G052900	M9	M: Pa>As, Gr	ATGCCGATGCGGCGCGCTCTCGACCTCACCCGCGCCGCCATGCCGCCGCGGCGCTGGCCGGCGGCGCCGCCTGCCTCCCGCCCCTTCTCCGCGGCGGCGCCGTCCGCGAAAACCACCGTGCAGCTCGCCCACCTCGCGCACCTCCCGTCCTTGCTCCCGCCGCCGTCCCACTGTACCGTCACCCCGCCCGTCCAGCCCTGGCCGCGCCGCCTCACCCCCCGGAGCTTCTCCCGCCTCCTCCTCCGCCTCCCGACCCCGCAGCTCGCCGTGCTCGCCTTCCGCCACGCGCTCTTCCGCGCCACGCCGCCCCTGCCCCCGTCCATCCCCGTCTTCGCCGCGGTGCTCTCCCGCCTCGCCGGCGCGCCCCCGGACCTCCTGCCGCCCGTCCTCTCCGCGCTC…	7A: 25746344..25748005	+	GCAGGACCAATTTTATACACATAATTAACGTTTTTAAATACATGATTAACAGGTTTTAAAATATGTTTTTATGTTTATTTTTTACATACACCTTCTATATGTTTTATACACCTTGAATATTTTTATACATGTTAAATTTTTAAATATATGGTTAACATTTTTTCATATTTTATTTATTCATGTCTAGTTTTTTCATAGACGTTGTACATATTTCATGTACATTAGAAACATCTATTTATACATGTTTAACATTTTCTAAATTCATGATTGAAATTTTTTCTTTTAGTTTTGAAGTCTACCTTTTCATACACATTTTACATTTTTACATACACCATGTACATTTTTTGTACACAATAGGAAAAGCATTATACATGTTTAACATTTTTAAATACATGATTG…	173-P-P-P-P-P-P-P-P-P-65	P	9
PAG20	TraesCS7B02G304700	M9	M: Pa>As, Gr	TGCACTGCATTCCTCCGCGAGAAAAATAAAAGAACACGACGCCGGGACACCGCGCCACGCCCCGGCGGCTGGAGCGCCGCGTCCCGATGCCACCACCGAGGATCACCTTGTCCGCGCCCCACCGCGACGTGCTCCGCCTCCTCGACGCCCAGGATCTACCCGCCGCGGCGCGCCTCGCGGCCGCGCACGCCTCGTCCCCCCTCTCCCTCGCCGCCGTCCTGCTCCGCCACCCGCCGCCACGTCTCGGGTACTGCCTCCACGCCCGCGCCGCGCGCGCGGGTCTCCTCAACGACCGCTACCTCGCCAACGCCCTCCTCGCCTTCTACGTCCGCCTCCCGCGCCACCTCCCCCACGCGCTCAGGGCGTTCGACGACCTCCCTCAGCGCGACGTCGTCGCGC…	7B: 546011345..546015390	+	CCTTTATATACGGGGGCAGGGGGCACCCCCAAAGTACAACAGTTATTCTCTTAGCCGTGTGCGGTGCCCCCTCCACAGTTTACTCCTCCGGTCATAGCATTGTAGTGCTTAGGCGAAGCCCTACGCGGATCACGTACCGTCACCGTCACCACGcCGTCGTGCTGACGAAACTCTCCTTGACCCTCTGCTAGATCAAGAGTTCGAGGGACGTCATCGAGCTGAACGTGTGCTGAACTCGGAGGTGCCGTATGTTCGGTACTAGATCGATTGGATCGTGAAGACGTTCGACTACATCAACCGCGTTAACCTAACGCTTTCGCTTTCGGTCTACGAGGGTACGTGGACACACCCTCCCCCTCTCGTTGCTATGCATCTCCTAGATAGATCTTGCGTGATCAT…	53-L1-S1-P1-L1-S1-P1-L1-S1-33-L1-S1-P2-L2-S2-E1-E2-37	PLS/E+
PAG21	TraesCS1B02G424000	M17	T,M: Pa>As, Gr	GGGCTACTTGCTCTGAACTTCGCATTCAAACAGGCGCAAGGAAAATGGCCGCGTCATCTATCCGCGGCGGCGGCGGCGCCGCCGGCGCCGTAGTCCGTGGCCGCGGCCACGTCAGCCTGTCCCTCTTGGCGGACCGCTGCTCCACCCTCCGCGGCCTGACCGTCGTCCACGCGGCCATGCTCGTCTCCGGCCGCATCGCCGACGACGCCTTCGCGGCTTCCCGCCTCCTGGACGCCTACGCCTCGCTCTCCCCTCCGGCCGCCGTGCTCCGCCTCCTCTCCTCCCTCCCTTACGCCCCCAACTCATTCATGCTCAACACCTCCCTCCGCGCCCTCGCCTCCTCCCCCGACCCCGCCTCCGCCCTCGCCTTCTTCTCCCACCTCCGCCACTCCGCCGGCC…	1B: 647142359..647144429	+	TTTTCATCAGCATTCACCCAATGAAGTACGTAGTTGACTTGTGCCATGACACTATTTTCTTTGCGCTGTCCTTTTTTTTAACGTTTAATAACAAACATTTAACTTGTTTCAGATGGGGAGGAACGTTGATGAACTCTTTTCTGTTTAATGTTGAACTGATCCTACTTTGTTCCATCAGGTATGCTATTGATGTCTTCTGTTAGAAGTCCATGTCTTACTGTAACTTCCAATGAAATGTTAATTTGAAGGCTGTAAATTTACAAGAATTAAAGAATGTAGCGGAGATACGTGTCAGATCTAAAGAAGTTGTTTCCACAAAGCATTTGGACAGTAGTTTCTGTTATTAGTCAGTAATAAATAGTGAATACTTGGAAGTGCACATCCGTGAAGCATTGGTTT…	138-L1-S1-P1-L1-S1-P2-L2-S2-E1-E2-13	PLS/E+
PAG22	TraesCS3A02G525400	M17	T,M: Pa>As, Gr	ATGGCGGCGCCGCCGGCCCACCTCCGCCGCCTCCTGCTGCCGCACCTCCGCCGGAACCGCCTCTTCTCCGCCCTCACCGACACCCCTTCCTCGCCCCCGCCGCCCGCCCCGACCTCAGACGCCATCCTCTACTCGCTCCGCGGCCTCTCCAAGGACCCGCCGCAGGCGCTCTCCCTCTTCCGGCGCGCGGCGGCCGCGGGCCACCCGCTCGGCCCCGCGGCCTACAACCTCATGCTGCGCACGCTCGCCTCCACCCCGGACGCCGCGCGGGCCCACTTCTGGCCCTTCCTCCGCGACATGGACGCCGCCGGCCACTCCGTCGATCAGGGCACCTACCTCGCCGCCCTCGCCTCCTTCAAGCGCGCCAGCCTCGCCACCGACTACGCCACCCTCTCCGCC…	3A: 739557732..739560684	+	TTTTCTTTGTTTTTGGCCTTTGCATTTTTCTTTTTATTTATCATTATCCTTTGCTAAAAAGCACGTCGATTGTTTTTCAATACACGTTGTACATTTTTCATATATAAGCATAACATTTTTTGATACACGTTGAACATTTGTGACATACATAATCATCATTTTTTCAGATACATGTTTGGGACAATTTTTTGCATACAACTTAAACAATTTTTGGAATGAAGCCAAACTTTTTTTTTGCGTTGTATAAACAATGTTTTTTCAAAATGTTACGAAGATTTGTTTAAACATGTAAACATTTTTCAAATGTCACGTACATATTTTTGATTGTCGCCAAACCTTTTTCTGAATTACACGAATATTTGTTTTCACCATATAAGAACTTTTATAAAAATATATAAC…	220-P-P-37-P-P-P-P-P-33-P-15	P	8
PAG23	TraesCS3B02G099500	M17	T,M: Pa>As, Gr	ATGATCAGAGAGGATCCCAGGTGCGGCCGCGTGGGGGATGCCCGCAGGGTGTTCGGCGGAATCGCATGCCCGGACACCGTGTGCTGGACGAGCATGATCTCTGGGTACCACCGAGCTGGAAGATACGGGGAAGCATTGTCTTTGTTCTCGAGAATGTTGAAGATGGGATCTTCTCCGGACCAAGTGACTTGTGTCACCGTAATTTCCATTCTTGCGAGCTTGGGTAGGCTGGATGATGCTAGGGCCTTGCTGAAGAGGATGCCGGCGCCGAGCATGGTTGCTTGGAACGCTGTCATCTCCAGTTATGCGCAACAGAGTGGGATCAAGCATGAGGTCTTTGGATTGTATAAGGACATGAAGAGGCAGGGATTATGGCCCAGTAGATCGACTTTTGCCAGC…	3B: 66586170..66588662	-	TTAAGACAGACCATCAGAGTCTGAAATACATAACTGAACAAAGGATATCAGAAGGAATCTAGCACAAGTTAATGCTTAAACTACTGGAATTCACTTACACCATTGAGTACAAGAAAGGAAAGGAGAACAAAGCAGCTGATGCCTTATCTAGGAGGCCTCAAGCAATGTCTATATCAATAGCAGTACCTAGTTGGATAGATCAAATTGAAGATTATATTCTTATAAGGCAGATGATAAATGCAAACACCTCATTGAGCAACTAACTGCAGGCAGTCAATCCTTGCCCCTTTATACATATACAGCAGGTGTATTGAGATATAAGAAAAGGATCTACATAGGATCTGCCACTGACTTCCAACAGAAACTGCTTTCCACCTTCCACTCCTCTCCTGTTGGGGG…	S1-29-SS-P1-L1-S1-P1-L1-S1-P1-L1-S1-P1-L1-S1-P1-L1-S1-P2-L2-S2-E1-E2-59	PLS/E+
PAG24	TraesCS4A02G275100	M17	T,M: Pa>As, Gr	GGGCTCGCCATTAACAACCGAAACGATTTCCTTCCTAGTTCGAAGCATGGGAGGAGAATGAGAGCGGCGGTTCGCACGAAGCGGCCGCGGCGGCCACCGCCGGCGGCGGCGACGGCACAGCTGGCTTCCAGTTCCAGGCCGAAGCTGGAGAAGGCGCAGGTCCCTCTAACCCTCCCGCTGAAATCCTTCAAGCTCCGCCTGGCCAACGGCCCGCCGCTCGCCCCCACGCCCAAGGCATTCAAGTCCTACGCCGAGACCTGCGCCACCCTCCTCCGCCTCTGCCGCGCGACCGCCACCAGCCATGCCGCGCCCGCCTCCTCCTCGTCCTCCTCCGACCGCCTGCCGCTCGCCCTCTCGCTGCACGCGCACACCGTGCGCTCCGGCGTCGCCGCCGACCGC…	4A: 584519170..584522585	-	ACACGCTCATGACACAGACTACGCCATGTCACCATATCATGTGGGGTTTTTTTTTTTGAATTTTCAGTTTTTAAAATGTTTTATCTCTTAAATGGAAAAATCCGATTGAAGATGCGCTTTCATCATTAAATCCCTCGCGACGAGATCTTCAAAACTAAATCTCATATTAATATATTTCAACGAAATTTTTTTTGGTTAAAAATTGTCATGTCTATTGCACATGAATTGCAATGATGTTTACACTAAAGTTGCCATGATATGTTTCAGCTATTTTCTTCTGCATTTAAAATTTGACATATTATAAAATGAGGAATTAAGAAACTAGACTTGCCATGCATTATAAACTAAAATTGCCATGATACATGCACTTAAAATTGCCATGGTTCATACAAAAAAATA…	97-L1-34-SS-SS-P1-36-S1-SS-P1-L1-S1-SS-P1-L1-S1-P2-L2-S2-E1-E2-55	PLS/E+
PAG25	TraesCS5A02G339300	M17	T,M: Pa>As, Gr	GAGAGATAGTGATTTTGACATCCACATCCACATCCCCCCAAACTCATCTCCTTCCTCCTGCTGCTGACCCAACCCAAAGCCGCCCCAAAATCTCTCCTCTAGCCCGCCACCGCCTGCCGTGCCGCACCTCGGCGCCGCCCACCGCCCACCGCCGCCGCCTGAAACACCCGCGCCGCCGCCGCCGCCGTCGTTTCCCCCTTTCCCTCGTCGCGCTCCCGCTGCCTCCCCCGCCCGGCCCGCAGTCCCCGGCCATTGATTTTCGAGGGCGCGATGCTGAGCCCGTGCGACCGGTTCCTCCACCGTGCTCCCGCGCCGCCGCCGCCGCTGAATCCGCAGTTGAGCCTCGCGGCCTCGGTGCCCGGCGCCAGCCGCAGGGACAAAGGCCTCGCGCTCCAGAGC…	5A: 546692034..546697035	+	GGACCAATATCGAGTAATGGAGATTGGCCGGAGCCAAATGCATAGAGCCCCCTTTCGGGGACACAATTAGTGAAAAATAGCCGCAAGAGAGGAGAGCTAACTGTACTTTTCTAATTTCATCCACTTGATCTACATGTTTCCACTGCTTTCTGCTAAATCAATGAAGCCAGTGATTAGACGGGTCTTTCAAAAAAAATGGCAGCTTATTTTCGAACTTCGTGTCGTTCTTTAGAGTAGGAAGGATGGCGGGGTACTCGATGAAGGAGGATGAGTTGTTATGCGATGCGTGGTTGACCGTACCTACGAACTTCGTTGTCAGCGCGTGCAAGGTTCGTGCGCGAAAGCACAACGCGTCCTATGACATGCACATCATCCATGAACACGGTGTCAAGTCCTTAG…	187-P-P-P-P-P-P-P-P-P-P-P-P-P-P-P-P-P-73	P	17
PAG26	TraesCS5B02G055300	M17	T,M: Pa>As, Gr	AAGTCTGAAGTCTGAACCCACTGCTCCCTTCCTCAGTGCAGTCAATCGCACACCTCCGCCCACCACCGCCGGCTAGCCACCTCATGGCCGCGGCCAAGGCCACCGGCGTGGCCGCGGCGGCGACCTCCGCGGTGTTCCGGAGCAACCAGGAGCTCACGCGCCTGGCGCGTTCGGGACAGCTGGCCGCGGCACGCCGCCTGTTCGATGAGATGCCCCACCGCAACACCGTCTCCTACAACGCCATGCTCTCCGCGCTCGCGCGCCACGGCCGCCTCGCCGACGCGCGACGCCTGTTCGACGAGATTCCCCGCCGCAATCTCGTATCCTGGAACGCCATGATCGCGGCCTGCTCTGACCATGGCCGTGTTGCGGACGCCCGGGAGCTGTTCGACGCAATGC…	5B: 60877439..60880320	+	AACCACACGTAGGAGCCGACCGATCGAGTTGCCGCCGGGTCCTCACCGAGCGCCACACTAGATTCTTCAGCAACCTAAACAGCGACGATGGGAAGAAGCGCCAGGAGCAGTAGCGTGTAACGAACGCTGGAGGTGGCGCAGCTCCGGCCGCTCCCAGCGGTGAAGAAGTAGTAGTACCCGCTGGGGCTCCCTCCCTTGGCCTGCGGCTGCGGCACGGCCGCTGGAGATGGCTGAGTCGTCATAGAGCGCGGAGGCGACGGCGAGGAGTAGCCGCTGCCATCGCCGCCCGCCGCCGGCGGCGGCGGCGGCGTGGTACATACCGTCGGGCACGTCCCGCACTTGCTGACGCACAGCACGTTTGTGTCCGGCGATGTCTGGGCGTCCGCCATGGCAGCCTCG…	41-SS-SS-SS-SS-SS-SS-SS-SS-SS-SS-SS-SS-SS-P1-L1-S1-P2-L2-S2-E1-E2-8	PLS/E+
PAG27	TraesCS5B02G483400	M17	T,M: Pa>As, Gr	ATGGCCCGCCTCCTCCTCCCTCGTAGCCTCAGCTATTCCACCTCCGCCGCCGACATGGTCGTCTCCTCCATCCGCCTCCTCTCCGCCACCAACCCCACCAAATCAGCCCCAGCCTCCGCTCCCCTTCTCCCCATTAACCCCAGTCCCGATCCGGTAGCAGCTCCTCCTCCCACCACCACCATCCTCCTGTCCCCGGCGGACCGCCTCCGCGGGGTCTTCCTCCAGAAGCCCACCGGCCGCGCCGCCCTCCACCGGGCCCTCTCCTCCACGGGCCTCGACGCCCTCTCCCCGGAGGTTCTCTCCGATGTGGTCAGCCGCGGCAACCTCAGCGGTTCCGCCAGCGTCGACCTCCTCGACTGGGCCATCTCCAGCGCCAAGCTCCCACATTCCGTACATACC…	5B: 655208858..655210559	-	TTCTACGCTCACCGGAGTTTGGAAGACTCGCCGTGGTGGCCGCAGCGGCGGCGGAACCGGACGAGGAAAGTCAGAGGGTGATCCCCCTTCCCCTCCTCGGGAGCCCCTATTTGACGCGCTTTGCGTCAAATTGGCGGCCTGACGCACAGAGACGGAGCTGACTGGGCCGGCCCATTGAGTTCTACCGCGGGACGAAAAATATAGCACAAAAAAGGAAAACGAGCGCGACCAAGAATCGAACCTGAGACCAACTGCGAAATATCAAGCACTACTAGCCACTCGAGCTAACGACTACTGCTGCCAATAGAGCAGTACATGATTTAAAGAAGTAACCATAGATGTGGAACCGGAATGGTTGTAGCGGAACTGTATTAGTTATTAGGTTGAACGTTTTTTTAA…	130-P-P-P-P-P-P-P-P-P-P-P-12	P	11
PAG28	TraesCS6B02G236000	M17	T,M: Pa>As, Gr	CTCTAACAGTTCCCCCTCCGTGCCTCGACCTTCGCGTTGCGGCGGCGCCCCTGTTTCTGTTTGTTAGAACAGAATGCCCTTCCGATGAGAAGCCCGGAGAGCATCAGCCCGCTCCTCACCCGCTACGCCACCTCGCAGTCTCTGCTCCTGGGAGCCCACATCCACGCCCACCTCCTCAAGTCCGGCCTCCTCGGCGCCTTCCGCAACCACCTCCTCTCCTTCTACTCCAAGTGCCGCCTCCCCGGCAGCGCCCGCAGGGTGTTCGACGAAACCCCGGACCCGTGCCACGTCTCCTGGTCCTCGCTCGTCACCGCCTACTCCAACAATGCGCTGCCCCGGGACGCGCTCGCGGCGTTCCGGGCCATGCGCGCGCGCGGTGTCCGCTGCAACGAGTTCGCG…	6B: 404985854..404988759	+	ATAGTTTCACCACCACCGTCACCACACCGTCATGCTGCCAGAACTCATCTACTACTTCGCCCCTCTTGCTGGATCAAGAAGGCGAGGACGTCATCGAGCTGAACGTGTGCTGAACGCGGAGGTGTCGTACGTTCGGTGCTTGATCGCAACGGATTGTGAAGGTGTACGGCTACATCAACCGCGTTGATAAACGCTTCCGCTTAGCGATCTACAAGGGTATGTAGATGTTTTCTCCCTCTCGTAGCTATGCATCTCCATGGATAGATCTTGCATGTGCGTAGATTTTTTTTGTTTTACATGTAAAGTTTCCTAACATGACATGCCCCAACCGACTGAAGCTGAACTTGTACCGACCGGAGTCATCTCCAATCGGTGGCGCCAAACACCAACAGGGCGGCG…	29-L1-S1-P1-32-S1-P1-L1-S1-P1-L1-S1-P1-L1-S1-P1-L1-S1-P2-L2-S2-E1-E2-DYW	PLS/DYW
PAG29	TraesCS6B02G433400	M17	T,M: Pa>As, Gr	ATGAGCGGCGGCGCGTCTCCCCCCGCCACTCCGGCGGCATCGACGCCGGCGGCGACGAGGCCTCGCCTGTCGAGGTTCCGCCGGGCCGGCAGCGCCGTCGCGGCCGCCGCACCGGGAGGCTTCCTCCACCTCTCCCTCCTCGCCTCCCTCCGCCGCCGGCCCTCCCTCCAGGCGCACGCGCAGCTCCTCCTCCTCGGCCTCCCGCTCCCGGCGCACGCCGCCTCGCGCCTCCTCCGCCCGCACCTCCGGTCGGGGCACCACCTCGCCTCGCTCCGCCTCTTCCTCCGAATCCTGCGCGACCGTGGACGGCCGCCGAAAGCCTCCCGGGAGACGGAGACGGAGGCCGTCCCCAACTCCCACTCCCTCTCCGCCGCCCTCGCGGCCTGCGCCCACCACGCG…	6B: 702243531..702245333	+	AGTTTTCACATTAAAGTTGATTTTCCACATTTCCATCATCTGCTCGTGCACGGTGGTGGAACGGATCTCGTAGCCAAGCTGCTCATCAAACAGTTACTTAGCGCTCTGTTCTACAGATCTTTTGCGGGGGTAAAATAAGATTACTTGGACAGGGGAAACCACATACCAGCACTTTCGTCTTAGGACCAGATAGTGCAATAATTGTCTCCAGTAGAGGTTGCAATAGATGTTCTGAATAAACCTTGAAAACACGCAAAAGGTCAAGCGGCAAGTCTCTGTGTTATCTATGGATATGATGGACTGTCCAATACAAGTTATTATGTCGAATGCTTGCCATCTGCCTTTAAATTTCACTATGTTCTCAGAATTTTGATTTCAATTCGTACGGTATGCCTATTT…	70-P1-L1-S1-P1-L1-S1-SS-P1-L1-S1-P2-L2-S2-E1-E2-3	PLS/E+
PAG30	TraesCS7B02G149300	M17	T,M: Pa>As, Gr	ATGCCAATCGAATGGTTAAGCTTGTCAGAGCTCTCAATTTTTCGTGGTACAAAAACTCCCCTCCGCGGTCAAACCCAAAACGGAATGGCACCGCCGCCTCGCCTCCTCCCTCTCCTCCTCGGTCGCCTCCTCGTCTCCGGCGACCTCCTCCGCAACACCGCCCATCTCCGCCGCATCGTGCCCCTACTCCCTTCCCACCCCCACCTCGCCGCCTCCCTCTCCAGCCTCTACTTCCCGCTCTTCCCCTCCTCATGCATCTTCCTCCACAACCTGCTCATCCGAGCCTCCGCAACCTCCCCGTCTCCCCGCCTCGCCTTCGCCGCCTTCTCCTCCATTCTCCGCTCTGGCGATATTCCCGACCGATTCACCTTCCCTTCCCTCCTCAAGTCGGCGTCCAGG…	7B: 196910834..196913145	-	TCTGACGGCTGAGAGTAGGTGTGGAAGGGGACAAATAGTCGATTGCTATACAATTTGGGTTTGGGGCGTGCTATACGTCCGCCGGCTGGTCTTTCGGCTGATCTTTCTAAAAGATCGGATTGAACCGCGAACTGTCTGATTATATGTCATAAGCCGTTTGATTTGGATCACGCTACGCGTCCGCCGACCGGTAGCTAGAAAACATCCACCGCCTTGCTGGCCATTGGATGGACGCGGGGATGTCCATCCGATTAACCCACTCACAAGGGCCACCTTCCTTTTGCAACAAGGACGGTGTTGCCGAACAAGTCCTGCAACAGGATGCTTGTGGCAAAACGTCGGAACCGCTATTTACCTTTTTGAAACACAGTCTGTGTTGCAGTTTTTTTTGCAACTCAG…	120-L1-S1-SS-SS-SS-SS-P1-L1-S1-P2-35-S2-E1-E2-9	PLS/E+
PAG31	TraesCS7B02G448300	M17	T,M: Pa>As, Gr	ATCCGGCCCTGGAACCGGTAGGACGAGGAGGGTTGTCCACGGAACTGCGCAACGACGCCGCGCCGTACGGCCTCGGCGGCCCAGCGACGCCACAGGCACGCACCCTTGGCAGAAGTAGCAGTTGTGCCAAATTCTACATTCGTATATGATATTTATTAATAGGAGGTATCAGTGGTGGGCTGATCCCTTGGGAGAATGGAAGGCAATAACCTTCGGATGACAATCCACTCCCATGGCGGCGACATCAACCACAGCCACGGTCACACCGCTGTTAATCCACCTACTGCGCGGCGCCACCGACCACGCGTCTGTAGCCGCCACCCACGCAAAGCTGCTCAAGGTCGGCACCGCCTCCGCCGTCTCTTCTTGCAACCACATCATCGCTGCTTACTGTCGATG…	7B: 711066423..711069664	-	TCAGGAGCCGCCACGCCTCGCGACCACCGCCGGAGCAGAAGCAGGGGGGGAGGAGATGTGAGGCGCCGGCGGCGCGATCTGTGGCCCGCTGCCGCGACGCAGCGACCGCGCGGAGGGAGGCCTGATGGGGCTGGAGAGCGCCTGGGCCTGGGCGAAGGCAAGCGGCGCCTCCCCCTGGGGCACTACGAGCAGGCGATGGGGGCGCCGCCGGCGGGGCGGCGGGAGGAGAGGGCGGAGGGGGCGGCGTGTGAGGTCCAAAACTGAACCTGATACTCTGTCGTCATTCAGTTGACACCCATTCAGATAACGAACGGCCACGATTGAACAAGGTGGAGAGGCACAGATGGTCCAGATCAGCCTAGTTACGTTGGGGCCTAGCTTACGTGGTTTACTTCCCAA…	46-SS-P1-L1-S1-P1-L1-S1-P2-L2-S2-E1-E2-DYW	PLS/DYW
PAG32	TraesCS1A02G156000	M18	T: Pa,Pri>As	GCTCTCTCCTTGGCTTAAACCCCGACCACACGCAGCCGCCGCCGGCGATCCTCCTCCCTCCTCCCATGTTGTACGCCGCCGTGGCAGCTCCGCGGAGGCACACGGAAGCTCAACGCGAGGGAAGCTCGAGCTCGACGACCTCCACACAGTAGCCCGCAGCGCGCGCCCCCGCCATGAGACCCTGCCCCTTCGGATGCGCTTCCGACCGCCCATTCCCCTCCGCCTCCTCCTGCCTCAACTCTGGCGCCGCCCTTCGCCTCCTCTCGCATATATCCCTAGGCCCATATCCTCATATCCCTCCGCGGCAGCCGTGGCGGCGGCAACGGATTCCGAGGAGGACGCCGTGGTTGCTAGGGATCCACGGCTAGCGCCTCATTTTGTGGGCAGGCCAGGAGGGTC…	1A: 276569288..276572247	+	TGGCTATGTTACCGCTTTGCTCAGCCCCTCTTATAGCGTTGCTAGTTGCAGGTGAAGATGGGAGACCGTTCCTTGTTGAAACATTTATTTACTTGTTGGGATATCATTATATTGCCATGTTATCTTAATGCATCTATATACTTGGTAAAGGGTGGAAGGCTCGGCCTCTCGCCTAGTGTTTTGTTCCACTCTTGCCGCCTTAGTTTCCGTCATATCGGTGTTATGTTCCCGGATTTTGCGTTCCTTACGTGGTTAGGTTATAATGGGAACCCCTTGATAGTTCGCCTTGATTAAAGCTTTCCCAGCAATGCCCAACCTTGGTTTTACCATTTGCCACCTAGCCCCTTTTCCCTTGGGTTTCCGGAGCCCGAGGGTCATCTTATTTTAAACCCCCCCCCC…	201-P-P-36-P-P-P-P-P-P-P-P-P-P-P-P-P-P-P-32	P	17
PAG33	TraesCS1A02G195312	M18	T: Pa,Pri>As, Gr	ATGGGCCATCCGCCATGAAACCACCACCCCAGCACCCTCTCCTCCTCGCCATCCGCCACCACCACCGCCACCGCCACCGCCAGCTCTCCTCGTCCTCTGCTGACGCCGTGGCCGCAGCTGAGGTTCTGGGGACGCTCACCACCGCCCCTTCACCTGACGCGTCGCGCGACCTCGATTGCCTGCTCCGCCGCCTAGGCGACCGCGGTCTGGCATCCGCCCTCTCATCCCTTCCTTCCCCCCTCCCAGCGGCGTCCGCCCTCCGCCTCCTTCACCACCTTGTTTCCAACGATCCCTCCTCCTCCAGCCACGGCCACGCCCACGCCGACGACCTCCTGCCCCCCCGCGTCTCCGCGCTCCTCCTCCCCTCCCTCGCGGCCGATCGCTCCACACTCCCCTCCG…	1A: 352866593..352872371	+	AAGTGTTCCCTCTTGGTGTTTGGATCATACGAGAAGGACTACCAGGAACCCAATGGTCTTCCCAAATGTTAATCATTTCACCCGTACCGACACACCAAATATGCCCTCTTTGAAAAGTGCTTGAACCTGCCACAATACTCTGCCACGTAAAGAAAGATCCTTTCTTCGGACCTGCTCTAATAAAAGAATAGTTCGGAAAATACTTTGCTTTCAGAACTTGCGCACAAAGAGAATCCGGATTTGAGAGTAGCCTCCAGGACTGCTTTGCAAGCATAGCTAAGTTAAAAGAACCAATTTAGTTTCGCCTTGGTAGAAGAACGAAACCTACTGGCCATGCAACACATCTCAATGCGGCCAATGATGTTCTCACTTCTCTCCAATTTAGTTTCGTCTTGGTAG…	85-P-P-P-P-P-P-P-P-P-P-P-P-P-23	P	13
PAG34	TraesCS1B02G188200	M18	T: Pa,Pri>As, Gr	TCCCCACTCCCAAACCCTCGCACTCCTCCGCCGGCATCTGGAGCGGCCGCGCTACCATGCACCGCCTCCTCCCTCCTCGCGGCTGCCTGCTCCGACGCCTGTCCACGGCCGCCGCAGCCTCGCCCCATCCACCGCGGCGCCCGCTGGCCGATTCACTCTACCGCCGCGTCACTGCCGTATGGAACCCGCGCCTCCCGCTGACTCCCGTGCTGGAGCAATGGGCGGTCACGGAGGGCCGGGCCGTCGAGAAGAACAGCCTCATGTCCATCGTCAAGCAGCTCGTCCGCCTCCGCCGCTTCTCCCACGCGCTCGAGCTGTCAATGTGGATGACCGACCGGCGGTACATGTACCTGTCGCCTGGCGACGTCGCGTACCGGCTGGAGCTGATCAGCAAGGTGA…	1B: 336351163..336353446	+	TTTTACCCTAACCCTAGCACATTGATCCCACAGAGTTGATGTTGTCGGTCCCATCGAAAACTCTAACGTTCACATTTTGAACTGAATCGGTCTGACCGAGTTTCACTATTCGGTCCCACCGAGTTTGGTAAATTGTGTGTGACGGCTAGATTTTGTGTGGAGGCTATATATACCCCTCCACCCATTCTCCATTCATGGGGAGAGCCATCAGAACGTGCCTACGCTTCCACTACTCATTTTTGAGAGAGAACCACCTACTCATGTGTTGAGACCAAGACATTCCAATCCAACCACAAGAATCTTGATTTTTAGCCTTGCCCAAGTTGCTTTCCACTCAAATCATCTTTCCACCATAGCCAAATCTATGAGAGAGAGTTGAGTGTTGGAGAGACTATCATT…	82-P-34-P-P-P-34-P-P-P-P-35-P-12	P	9
PAG35	TraesCS1B02G204800	M18	T: Pa,Pri>As, Gr	ATGATACGGGGCGCTCGCGCACCTCCCCTCCGAGTAGCCCGGCTGTTCTTGCCTTCCCGCCGCCTATGCGGCGTCGATTCAAGAACCGGTGTCGAGGTGCCCGGCACTGGGCAGCAGGATGATGGCCGCATTCTGGAGAGAGAGGGCGAGGCGAGCCTAGATCCGGCGACCGTTACGCCCGAAGTGCTCCTCCGCATGCCGCCGCCGCCGCCCCTGCCCGGCCAGCCGGAGAGCGGCGACTATGATGCCGAAAATTTGTCCTCTGGTTCCGGTTCCAGGCGGAGGCCCCGTGAGGAATTGAGGCTGACAGATAGGATTCTCAAGGTCCTGCTGCAGGATGGCCCGGGGTTCAGCGCCCGCAAGGCGCTCGACGAAATGAACCTGAAGGTGACCAACGAG…	1B: 368679215..368680717	-	TAAGGAGGTGCCACTCAGGAGCTCGCGCAAACGCATCTCCCGCGAGCGGCTGTGGGAAACATGGCGCCGAGCTTTGGCTCGTGGGATGGTGACGACCGCAATGGCGGGGAGCGGGGCTTTGGCTCGAGATGGTTTGAGTTGCAGTGTGTGGGGAAGAGGAGGCGGGAGCGGCGGCGCCAAGAGGAGGAAACGCGACCGTCGAGGTGTTGCCGCCGATACACGCTCGTGCCAGATTAGGCCATACGGCCCATGTTGGTCCTAGTCCAAGCCCACTTTAGAGCAACTCTAACCCATCCTAAGGGCTCCTTTGATTTTTCATAGGAATTTTTAAGGATTAGAACCATTAAGATTTTTTTCCCACGTTGGTTATTTGATTCATAGAATTGAATTCTATAAAAA…	174-P-35-P-P-P-P-P-P-P-11	P	8
PAG36	TraesCS1B02G369200	M18	T: Pa,Pri>As, Gr	ATGTCGCTCTCCAAGCCGCTCGCCGCGCGCCGCCTCGTGCCGGCGCTCTTCCCGCTCGCCCACGCGGACGCCGCCTCGGCCGCGGCCTCCCGCCGCGCCCGCCGCCGGGGCGCCTTCGTCGCGACGCCCCCGGCCCCGCCGCCCTCCCCGAGCTCCGTGCGCCTCGCGGAGCCGCTCCCCTCGCTCGCCCCCTCCCGCCTCGCGCTCCACAACCGCGTCCTCGCGCTCCTCTCCCCCGCCGCCGCCGCCCAGGCCCCCGACCTCAACGAGGCCGCGCTGCTCACCCGCCACGCGCTCCACTCCAACTGCCGCCCCTCCTCCTTCACCTGCGTCGCCGTCCTCGCCGCGCTCCTCCGCGCGCGCCGCCTCGACGACTTCTTCGCGCTCCACCGCTTCGCC…	1B: 599336553..599342355	+	TCACGCGGTCGTCGTCGATTAAGAGCTGAAGACTCTGTTAGCCAATCAGTTTCTCGTGATGCGCGGTGCGAAGTTTTGGTTTTCTGAAAAAAAAATACTATTCTTGATGCTGGTGAAAAAAGTACTCGTCGATGAGGTCTAATAATTTGTCGCACGCTTAGTTTACTGATGAAGCCTGGACAGATGAAATGTCTGATGTTTGCCTTGCTTGCTTGCTAAGTTCAGGGCAAGAAATGATGAAATGAATTTCACTTGGTGATGAGGTAGTATAATAATGATCTCCCCATTTCACTTGGTTGAATCCTGGATGGATGAATTTATCTGTAATGTTTGCCTTGCTTGCGTACCAAAATCAGGGCGATTACGCATCCAGAAGAAATGATCTCCCCATTTCATATT…	106-P-38-P-39-P-P-P-P-P-P-173	P	8
PAG37	TraesCS2A02G214300	M18	T: Pa,Pri>As, Gr	ATGGTGTCAAAGAAGCCAAACAAGGACCACCGTTTGTGGATTAGGAAGGATTCGGCTGGGTCAGGGAAGAAGGCTCTTTGTCTTGTTAATACTGTTTCAAAACTACCGAATGAAAAAGAAGCTGTTTATGGTGCATTGGATAGGTGGACTGCTTTTGAGTCTGAATTTCCTATTATAGCAGCGGCTAAAGCTTTGGAGATGTTGAAAAAGCGAAGAAAATGGCTACAGATTATCCAGGTAACCAAGTGGCTGATGAGTAAAGGTCAGGTGCTGACATGGACAACGTACGATACACTGCTGTTGGCTCTTTCTATGGATGGAAGAGTAGATGAGGCTGAGTCAATTTGGAATACTATCTTACAAACTTATACACGCTCAGTGCCCAAGAAGTTGTTCTCT…	2A: 200056679..200066549	-	AATGCAGTCAGCTTTTTTTTCTTTTTTTTTACACTTCAATCCTCCTTTATTCTTTTTTCGATTTTTCGAGAAAACTTCTGATCTACAAGCACTGTAGCAAGCCAAAGGAGACCGCCATCATCGCCTCTCCCTCATCAAAATCGGTCAAATCTTATTATAATAGACAGTCAAAAAATCATTGTGCTAAGGACGTGTTCGGATCTCCTCCTACCCCACCCTTCACAAATTTCTGAAGCGGGAGCCGAGCCGAATGATATATCAGCGAGAAGCTGGCTTCCGAAAGGTAAGGCCGAGGCCAGTGCAAAAATGAGGAGCGACGGCGGGCCAGCTCCACCAAAACTTGGAATCTGGAGTTCGCCTTTTTACATCTAACTGCCACCGCCAAGTGCCTTCAGATCG…	133-P-P-53	P	2
PAG38	TraesCS2A02G552700	M18	T: Pa,Pri>As, Gr	GCACGGGCATGACCAGTTAACAAACCGGCGCCCGGTGTTTCATCGTCGCCGGCTCCACTCCTCCCCTCCCAGACCCAGAGTCGAAACCCCCAAACCAAAACCCTAAACCCATGGCGGCGCTCGCCCCCTCCGCCGGCGCCCGCTTCCTCCGCCGCCTCCTCTCCACCGCCGCCGAGGTGGCACGGGAGGCGCCGGCCCCCGCCGCGAAGAACCCGAAGAAAGCGGCGCGCCCCGTCGGGAAGCGGGCGGCGCGCGCCGTCGCCCCCCAGGACGCGGAGAAGGCGGCGCATCCCGCAGCAGAGGCGGCGCCGGATGCGGAGGGCGCGAAGAAGGCGGCGGCGGCGGGGACCAAGGACTCGCGCCCGCTGTACCGGCGGCTGTCGGCCCTGGGGAACGCCG…	2A: 758530105..758533279	+	CTGCACACCATTCCGGCAACCATTCATACTTCAACGGAGAAGATGGTGTTTGTTGTCTTTCACAATGGATGGTGTGTTTTTAAGCGGTTTCCCTAGATTCAATTTAACCCAAGCCTGAAAGAAACTCTCAGAGAAATCTTGTGGTGCTGGTTCAACGTATATGAATTCTCCCACTTTACTTGCAAGCATTTTTTAGCAGCCCCATGAAACCATCTAGGAGATCATAGATCTGAATCCAAATGGCTATATTGAATAGTTGAATTGAGCTCAGCTTCGTGAACTCATCGTAGGGTGCAAGAATGACAAAAAAATATATACATCCACGAGCCGTTGTCCATAACTTTCTCCCGGTTACCGAGACATGAGAATGGCATCGTGTACAAATTTTCGTCGAAAGAT…	146-P-34-P-P-P-P-P-P-P-120	P	8
PAG39	TraesCS2B02G478000	M18	T: Pa,Pri>As, Gr	ATGGTGGCGACGCCATGGGCGCCACCGCCGTCTCCTCCCCCTCATCTCCCCGCTCCCGCCGCCGCCTCCCACATGGCCGTCACGCAGGCTCTCGCGGATGCGCTGCGCTCGTGCGGGGCCCGCGGCGCGCTCTCCGGCGCGCGCGCGCTGCACGGCCGCCTCGTCAGCGTGGGCCTCGCGTCCGCCGTCTTCCTCCAGAACACGCTCCTCCACGCCTACCTCTCCTGCGGAGCCCTCCCGGACGCCCGAAGCCTGCTGCGCGGCGAGATCACGGAGCCCAACGTCATCACCCACAACATAATGATGAATGGGTACGCTAAGCTGGGCAGCCTGAGCGATGCCGAGGAGCTATTCGGTAGAATGCCTAGGAGGGATGTCACCTCCTGGAACACTCTCATG…	2B: 675349039..675351764	+	CAGAGCTTCACTAAGAAGGCAAGCTTACGATGCCACTAACAAAACTTAGGCCCTCCAAGAAGGATCATAATCACCACAGAAAATTGTCAAAAAGAAGCACAGTGCTAAGTGAATCATACACAACAGAGATGGTAAATAAATGTATGATGGTGAAAAGCAGGTTGATGGCACCCCAAAGTGTGATCCAAAATAGTATGCAGAAGTATGTTAAGTATCAGAAAAAACACACATAAGTAAGAAGTCATAAGAGAGCCAATTGACGTGAAGATGAGCATTATCATTATATACTAAGTGTACACCTAATTAGATGATCTTCAGTTTAAAACACATGGTACGGTGAGATGATGGTAAAAGGTAAAAATAATGTGGTTTTGTCGAACAATTGCAGCCCACAGGACA…	27-L1-S1-SS-P1-L1-S1-SS-P1-L1-S1-P1-L1-S1-SS-P1-L1-S1-P2-36-S2-E1-E2-DYW	PLS/DYW
PAG40	TraesCS2B02G482437	M18	T: Pa,Pri>As, Gr	GAGGATAAAAGGCATGGTAGGATTGACAGGAGTTTGATTGACATGTTTGCGCTCCATGAGCTTCTGCAACTATGTGCAAAGAGGAGGTCCCTCCTGGCTGGGAGAAGCTGCCATGGGCTAGCCATTCATTTTGGTCTGGTAACAGATACTGTCACATGCAATGTTCTAATCAACTTGTACACAAAATGTGGTCGGAATGATTGCGCTCGTCATGTTTTTGATGCAATGCTTTCCAGAAGCATAGTCTCATGGAATACCATGATTGCTGGATATACTCAGAGTGGAGAGGATGTACAAGCGCTGAAGCTTTTTCAAAGGATGCACCGCGAAGGGAGACAGCTGACTAAATTTACTTTATCCAGCACAATCTGTGCATGTGCTGCAAAATATGCTATCAAT…	2B: 680202322..680204091	-	TAAGGAATTGTTCAGACCATACCACACTTAGACACTTCATGCTCTGATTTATGGCAGGGTAGTTAAACGGAATGCCCATCCATGGAAGACAGCTACTGATGCATGCAGAATATGACTGAAAGGGCGAACTTCGCCAACCAAATTTGCACTTCTTTCTGATGACTTGCAGAAAGGGGCAACTAATCTGAAGTATGTTTAGATGCCGTCAAGAGCACATAACTTTTCTGCAGGATGGCATGACAACTTCTCTCATTAGTCCACCTTTACAAATTCCTGATATTAGAATCTCTGGAAGAAAAGCAAGTCAGTCACAACTATATGATCCTCTCATCACACTTTGACGCATCTTCAGAAAGTAGATACAATTCTGTAAATAAAATCCAGACAGGTAAAAGAATA…	14-L1-S1-P1-L1-S1-P1-L1-S1-P2-L2-S2-E1-E2-DYW	PLS/DYW
PAG41	TraesCS2B02G501200	M18	T: Pa,Pri>As, Gr	GACGTCTGCCCATCTGCTCCGCCGCGGCGGCGCAGCCTAATCGGCGGGTGGCAGAAACGAATACGACACCAACAACCCACTCCTCGCCTGTCGCCACTCCGCTATCCCCTCTTCCTCCCTCCCTCCCTCCCTCTTCGTCACTGCTCCACTCCACACCCAGACGCAACCACCGGCGACGACGACCGACGATGCTTCGCGCCGTCCTCCTCCGCTCAGCCTCCGGCCTCCGCCGGTCACCGATGGCCGCCCCGCTATCCACCGCCGCCGCCTCGTGGCTCGCCGAGGGGACCTCGCCGTCGCCGCCCAGGGTGCGCCTCCTCATCGGCGGCGACTTCGTCGAGTCGAGGGCCACCGAGCACGTCGACGTCACCAATCCCGCGACGCAGGAGGTGGTGTCCC…	2B: 696355533..696362953	-	CGCGACTCCCTTTCCAGCTAGGATACATATCTCTATCCCTATCTCTTTTTTTTTACGGGAAATCTCTATCCCTATCTCTATCATTTTCTTATTATTATGCTCTATCCGTTTCTAAATATAAGGCTTTTTGAGATTTTAAATGCGAAGCAAAATGCATGAATCTATTCTGAAATAGGTCTATATACTCCCTTCATTTTTATTTATTCCGCATATTAGTTTTTGTCAAAGTCAATCTTTGTAAAGTTTGACAAAGTTTATAAACAAAAATATTGATATATACAATAACAAACCAATAGCATTAGATTCATTACTCAATCTACTTTCACATCATATAGATTTGTTATGGTAAATGTTTATACTTTTTCATAAACTTGGTCAAACTTTACGAAGTTTGATTTC…	ADH
PAG42	TraesCS2B02G583500	M18	T: Pa,Pri>As, Gr	ATGCTGCGGACGGCGGCCACGGCGGCGTTGCGGCGCGTCTCGCCGCCGGCCTCGCAGGTTCCGGCAGGATTCGTGCACGCGGAGTGTCGCCAGGGCCCGATACTGCGGGCGGCGTGGCTCCCCCTGTACAGACGACTGTCGAAGCTGCCCCCGGCGGCGTGCGTGGCGCCGGAGCTCGACCGGTGGCTCCGCGAGAGACAACCGCTCTCCCAGCACCAGCTCCTCTCCTACGTCCGCAAGCTCCGCAACTTCAGGCATCACAGGCACGCCCTCGNNCTGATAGACTGGATGGAAGCTCGTGGGGCATGCTTGCTTACTGGGGATCATGCGTTGCGGCTTGACCTTGTATGCAAAATGAATGGGCTAGAAGCTGCCGAAGAATACTTCTCAAGTCTTCCG…	2B: 770756417..770760519	+	GTCGGATTCAATCTGAATTGAATGATAGCCCATGTCATTTGCAAGTAGTAGTCCATGGTACATAGCCAATACTTCAGCCGAGCATGCATCACTAATGTATGGTATAGGGGAACATGACGCAACCAGAAACACTCCATGGTCATCTCGTATAATTACTCGTCGCTCCTCTATTATCCTCAGTATGGAAATATGCATCCACGTTCACTTTAACTAAACCATCAGCTAGTTTCTTCCATGTTATTCCAACTTGTTTTATTGCTCCTGAACGTTTTTGCTCTCTGAAAATTTAGGTAGATCGCTTGTATAGCTAAAGAGCTCCTCTTACTTGGGGGACGTTGATTCTGGTGAGTCTGCTGCCTTCTTAGCCACCACATGTACCAGCAAGATACAACAATGCCC…	70-P-32-P-P-P-P-P-P-P-P-65	P	9
PAG43	TraesCS2B02G584000	M18	T: Pa,Pri>As, Gr	ACGGCGGCACGGGCATTTTACAGTAGCGACCGGTCGCCGGCTCCACTCCTCCCCTCCCAGAGTCGAAACCCCCAAAACAAAACCCTAAACCCATGGCGGCGCCCGCCGCCGCGAAGAATCCGAAGAAAGCGGCGGCACGCCCCGTCAGGAAGCGGGCGGCGCGCGCCGTCGCCCCCCAGGACGCGAAGGAGGCGGCGCCTCCCGCGGCAGAGGCGGCGCCGGACGCGGAGGGCGCGAAGAAGGCGGCGGCGGCGGCGGGGACTAAGGACTCGCGCCCGCTGTACCGGCGGCTGTCGGCGCTGGGGAACGCCAGGGAGGGGAGCGTCTCCGCGGTGCTCAACAAGTGGCTGCGGGAGGGCCGGGAGACGCGCTCCGTGGATCTCGAGCGGTACGTCAAGG…	2B: 771184907..771188118	+	GGGTCTCGTCCATCACATAATTCTCCTAATGATGTGATCCCGTTGTCAATGACATCTAATGTCCATAGTCAGGAAACCATGACTATCTGTCGACCAACGAGCTAGTCAACTAGAGGCTCACTAGGGACATGTTATGGTCTATGTATTCACACGTGTATTACGATTTCCGGATAATACAGTTATAGCATGAATAAAAGACAATTATCATGAACAAGGAAATATAATAATAATCCTTTTATTATTGCCTCTAGGGCATATTTCCAACAGGTACAACATATATGAATTGTCCCACTTTACTTGCAAGCATTTTTTAGCAGCCCCATGAAACCATCTAGGAGATCAGGGATCTGAATCCAGATGTCTATATTAATTGTTGAGTTGAGCTCAGCTTCGTGTACT…	115-P-34-P-P-P-P-P-P-P-120	P	8
PAG44	TraesCS2D02G477100	M18	T: Pa,Pri>As, Gr	ATGCTTCGCGCCGTCCTCCTCCGCTCAGCCTCCGGCCTCCGCCGGTCACCGATGGCCGCCCCGCTATCCACCGCCGCCGCCTCCTGGCTCGCCGAGGGGACCTCGCCGTCGCCGCCTAGGGTGCGCCTCCTCATCGGCGGCGACTTCGTCGAGTCGAAGGCCACGGAGCACGTCGACGTCACCAACCCCGCGACGCAGGAGGTGGTGTCCCGGATCCCGCTCACCACCGCCGACGAGTTCAGGGCCGCGGTGGACGCTGCCAGGACCGCCTTCCCAGGCTGGCGGAGCACGCCAGTCACGGCGCGGCAGCGCATCATGTTCAAATACCAGGAGCTCATCCGGGCCAACATGGATAAGCTGGCAGAGAACATTACAACCGAGCAGGGAAAGACGCTGAAA…	2D: 579191097..579197019	-	CGTCGGTCGTCGGCGGCGGTGGTTGCGTCTGGGAACAGGGGTGTGGAGTGGAGCGGAGCGGTGACGAGGAGGGAGGGAGGTAGGAAGAGGGGAGGGGAGAGCGGAGTGGCGACAGGCGAGGAGTGGTTGTTGGTGTCGTATTCGTGGTATCTGCCACCCGCCGATTAGGCTGCGCCGCCGCGGCGGCGGAGGAGATGGGAAGGCAGGCGTCACGGGATTCTCTTTCCAGCTAGGATACATATCTCTATCTCTGTCATTTAATTATTATTAAACTCCATCTTTTTTTTAAATATAAAGATTTTAAATACGGACTACATACGAAGCAAAATGAGTGAATCTGCACCCTAAAATAGGTAAATCCGACGTTATTGGAGCAATGTATGCATCAGATTTAAGATA…	ADH
PAG45	TraesCS3A02G331700	M18	T: Pa,Pri>As, Gr	CCATTCGGCCCCCTTCCCATGGCCTCCCCCGCCGCGGCGGCCGCCGCCGCCACCGTCGCCACCGCCTCCAGCCGGGCAAACGGCCTCTTCAGCATCTTCTCCCCCTCCCCGCCAACCGAAAAACCACCCAAAGCCGAGCCCGACGCGGACCAGATCCTCCGGAAGCCCCTTCGCCGTATCCGCAAGGCCCTCATCAGGCAGCGGGACCCTGACAAGCTGGTCTCCATGTTCGTCCAAGCTTCCTCCGCATCGCCGCGCTTCCGCGACCAGCACCACCTGTACGATGTAGCGGTGAGCCGCCTCACTTCCTTCGGCCGCCCAGACGGCATCCAGGCCATCATCGACGCGCAGAAGCCCTTCCTCGAGACCTCAACCGCGGAATTCGCCGCGCGCGTCATC…	3A: 576273554..576280324	+	GAGAGAGGTACGATTTTGCTTCCGCGGGAGGCACGGATTTGCTTTCGCGGGTCGTGACACTCAGAAATAAAAAAAACTGTTTTTTTTCTTCCACGAGAGGCACGGGTTTACTATGATTTGCTTCCGCGAGAGGTACAGTCGTGCCTTTTTCGGAAAGAAAAAAAATATGCTCCCGGTTTGGTTTTTACGTCTAGTTTTTTTTGGAAAAAAATCGTCAAAACCTATCAACATGGGATCTAGTTTTAAAAATCTCGGCACGAGGAATCCAACGGTGAAAACGGTTCGAGATTTGGAGGCACGATTTAAAAGATAATTTTTTTAATAAATGGATCTAAGAAAAAAAAGAAAAATGTCATTTTGCGACAACTGGTGCACATGCAGTGTGCCACTTGTCGCAGC…	158-P-P-P-P-P-P-P-26	P	7
PAG46	TraesCS3B02G369900	M18	T: Pa,Pri>As, Gr	ATGCATCACCAGCTCAAACCGCCCGAGGCCGCCACGCTCCCGCGCCACCTCCTCGAAGCCCACGTCGTGTGGCTGGTCCGCCAATGCCGCAGCCTCCGCGCGCTCCGCGGCGCCCACGCGCGCCTTCTCAGGCTCCGCCTCCCACGCCTCACCCACGCACTCGCGCTCTCCAAGCTGCTCGCCTCCTGCGCCGCCTCAGCCCCGACCGCCGCGGCGGCCTCGTACGCGCGCAGCCTGTTCGACCAAATCCCCGAGCCGACCGCCTTCTGCTACAACTCCCTCATCCGCGCGCTCGCCACCCCCAGCAACCCCACCGCGGACGCCTTCCTGCTGTACCGCCGCATGCTGCGCGCGGGCTCCCCATCCCCCAACAGCTTCACCGTCGCGTTCGCGCTCAAG…	3B: 581957211..581963475	+	CCAAAGTGAGAGACAAGCTTAGAGCATGGTTAATAATATAACCAGCTGCTGGCTATAAGCCCGTGCCATGTCATCTACAGCCCATCCTATAACCAACATGTATAATAGTAGATAAAAAGAGTGTACTACTTTTTTATTGTGTGACCCACCTTTCATTCTCACAAAGTGCCTAGGAGCACGTGCTAGAGCTGACTCTTCACGAAGAGCCCGCTTAGGGCATCTTCAATGGTTGTAAGATAGTTGTTGGTAGACTTTACCACGTATGATTTTTGATGATGTGTCATGCAATAAATGAGGAAAGAGAGGAAGGTTGTATGTACATGAACCAACACCCCTTGCACAAGCTCCAATATAGAATAAGAGATCGCTTTATTTATTATCTCACATCCTATTGGGCAA…	56-S1-P1-L1-S1-P1-L1-S1-P2-35-S2-60-DYW	PLS/DYW
PAG47	TraesCS5B02G074100	M18	T: Pa,Pri>As, Gr	ATGGGCTTGACGGGCACCAAGCGTAGACTTCCTTTCGGCCCTAGCGTTCCTCCTCCGACCCGCACTCACTCACAGGCCGGCGGTCCCGCACTCACTCNNNNNNNNNNNNNNNNNNNNNNNNNNNNNNNNNNNNNNNNNNNNNNNNNNNNNNNNNNNNNNNNNNNNNNNNNNNNNNNNNNNNNNNNNNNNNNNNNNNNNNNNNNNNNNNNNNNNNNNNNNNNNNNNNNNNNNNNNNNNNNNNNNNNNNNNNNNNNNNNNNNNNNNNNNNNNNNNNNNNNNNNNNNNNNNNNNNNNNNNNNNNNNNNNNNNNNNNNNNNNNNNNNNNNNNNNNNNNNNNNNNNNNNNNNNNNNNNNNNNNNNNNNNNNNNNNNNNNNNNNNNNNNNNNNNNNNNNNNNNNN…	5B: 87987438..87990653	+	ATTTTTGAAAGCTATCACATTTTTTAAAACTGCGCTAAACAAATTTTCTATACTACATTAACATTTTTTCAAATTCACAGATCTAATTTTCTTAAGTAAATTTATGTTTATGAATTATATGTAAAAAAAGGGGAAACCTAATTTGAGTGACGTCAGCTTGATGACCCACGTCTCTACTAGTCCGGCCCACCACCGGCTCCCGTAGTATCCTCGCGGATGATGCAAACATAGGTGCACCGAGTAAACCGTCGGCCATTGTTAAAACTTATCTTTTGAGGGGGGAAAAGCAATGAAGAAAAGATCGACCAAGTGGCGAGCCATCCGATCATGCAACAAGCTTTGTTCAGAAACATCAAGCATCACAGCATAGACTATATTTAGAAACACTAATGATGTTAC…	235-P-37-P-P-P-P-P-P-P-P-P-P-P-P-P-P-P-P-P-P-P-P-P-P	P	23
PAG48	TraesCS7A02G052700	M18	T: Pa,Pri>As, Gr	ATGCCGATGCGGCGCGCTCTCGACCTCACCCGCGCCGCCATGCCGCCGCGGCGCTGGCCGGCGGCGCCGCCTCCCGCCCGCGCCTTCTCCGCGGCCGCGCCGTCCGCCAAAACCACCGTGCAGCTCGCCCACCTCGCGCACCTCCCTTTCTCCCTCCCGCCGCCGTCGCACTGCACCGTCACCCCGCCCATCCAGCCCTGGCCGCGCCGCCTCACCCCCCGGAGCTTCTCCCGCCTCCTCCTCCGCCTCCCGACCCCGCAGCTCGCCGTGCTCGCCTTCCGCCACGCGCTCTTCCGCGCCACGCCCCCCCTGCCCCCGTCCATCCCCGTCTTCGCCGCGGTACTCTCCCGCCTCGCCGGCGCGCCCCCGGACCTCCTGCCGCCCGTCCTCTCCGCCCTC…	7A: 25689173..25692932	+	CTTCAGTTTTCACTAGTTTTCACTTTTCTTCTTTTCTATGTGTTTTCTCTATGGTTTTCTTCGGTGATTTTTGTCTGTTTTCTTTACAGTTTTCGTCGGTTTTCAATTTTTACTTTCTTTTCTTTCCTTCTTGTGTGATTTCACCGCTTTTCTTTGGTTTTTCTTTTTTTCATTATATTTCTTAGTTTTCTTGTTCTTCTTAGTTTTTTGCATTGGTTTTCTTGTTTTGTTTTTCAGTTTTCTTATTTTGGATTTTTTTTGTTTCTTTCTTACTCTTCTTAGGCTTTCTCAACCCAAGTTTACTTTTTTTTGTATAAAAGCTAAAAAAATGAAATACATGATTCAATTTTTTAATAAACTTTTGATGCCTATTTTCTTTTCCATACATATTGTGTATTT…	173-P-P-P-P-P-P-P-P-P-65	P	9
PAG49	TraesCS7A02G247500	M18	T: Pa,Pri>As, Gr	CTGGTATTCGTTCATGCAAGCTGCTGGAGCAGGTTGCCCATGGCGACTCGCGCCACCACCCCCTCCTACCTCTACAACGTCCTCCTCCGCCGCGCCGCAGACCACCGCGGCCTCCTGCTGGCCTTCCGGGCTATGCTGCGCGCGGGCGTCGCGCCGGACCACTTCACCTTTCCCTTCGCCCTCAAGGCGCTCGCCCAGGCACGCGCCGCAGCGCCACCGCGCGCCGGCGGAGCCCTTCGGTGCCTCCACGCGCAGCTTGCCAAGTCTGGCCACGGCGCCGACGTCTACGTTACTTCCTCCCTCGTCCACGCCTACTCGGCAGCCGCCGCCGACGCCGCCTCTGCACGTGCGGTGTTCGACGCCGCGCGCCACCGCAACGTCGTCACCTGGACGGCGATG…	7A: 228170174..228176959	+	AGAGGGAGAGGGCATCGGGCGTGTCACCTAGCGGCGGCGGTGCGATGATGTGGTTGGCTGTGGAAGGGGATGCATTTCCTGAATATCTATGATGCCAAGATTTGGGTGGATGACGGGAGAGCTATATCACCTCACTCAACCTCCAAATATCGAGGTTCACAGGCTCGATTTGGAGCAACCTTCAAAACGTATGGAGATGGAATGCAGAATGACGATTATGCTAGACCCTTTTTCGGCTGAAATCGTTATATCATCGACAATTACGGTGTTTGGGGGCCGAGAGTGCTCTTAGAGCATCTCTAGCCAAGCTTCTAAAAGATCTTAACTCGTCGAAAGATTCCCTTTCTAGGAGTTAAGCCATAGATGATCGACCTCTCAAAATCTTTAACCCCTAAAATA…	18-P1-L1-S1-P1-L1-S1-P1-L1-S1-P2-L2-S2-E1-E2-14	PLS/E+
PAG50*	TraesCS7A02G369300*	M18	T: Pa,Pri>As, Gr	GTTAGGCTCCTGGTGAGTAGGCCCGATAATATATACGTGCACTCATCTATCGTGTTTGTAGTCTAGCACCACGATGACGGACGCCACACATCTCACGGGTCTCGCAACGGCGCCAATGGGGACGGACAGTCGGACGGAGCTGTTACGCGAGTCCACACACATCATCACACTGCGCGAGAGCCGGCACCGGTCTGGGAGAAGAGAGCAGGAGGCCATGGCGAGCGAGCGCAATGGCGACGGGGGCACGGAGAACGGCAACGGCGGCAGCGTGTCCATGGAGATGCCGGAGATCAGGTACACCAAGCTCTTCATCAACGGGGCCTTCGTCGACGCCGTCTCCGGTAAGACATTCGAGACCAGGGATCCGCGCACCGGGGATGTGATCGCCAGCATCGCCGA…	7A: 542811764..542819419	+	TTTGCCAAGATCCGATGAATTGTGGATTTATGATCAGCTTATCTATGAATATTATTTCAATCTCCTCTGAATTCTTGTATGCATGATTTTATATCTTTGCAAGTCTCTTCGAACTATCGATTTGGTTTGGCCAACAAGATTGTTTTTTCTTGCAATGGAAGAAGTGCTTAGCTTTGGGTTCAATCTTGCAGTGCTCGATCCTAGTGACAGAAGGGGAATCGACACGTATTGTATTGTTGCCATCGAGGATAAAAAGATGGGGTTTTCATCATATTGCTTGAGTTAATTCCTCTACATCATGTCGTCTTGCTTAAAGCGTTACTCTGTTCTTATGAACTTAATACTCTAGATGCATGTTGGATAGCGGTCGATGTGTGGAGTAATAGTTGTAGATGCAGA…	ADH
PAG51	TraesCS7A02G471300	M18	T: Pa,Pri>As, Gr	ATGCTGCTAGGCCTTTCCAAACGGAGGCTCTGCACGACTTCCTGTGCATGTTTTTGGGTTTGCCCATGGACAACTTTGGCCATGCACAAACACAGCCATCTCCTCTGGTACCGTTTCAGCAGCCATCTCCTCTGGTATCATTTCAGCAAACATTTACCATCGTTGTCACTGATTCGTCTTTGCGTGGCGAATTTTGGCACTCACTTATCACCCGAGAGATCAAGAAAGCAAGGGGTTCGTGGCATCCATGATGCATTGAGAGTCATGCACCTCGTGCCAGGGAAGGCATATAATGGCAAGGAGGAAGGTCCATCTCACCGCCGCCTTATCAACGACTGTATGCATGACATAATGGGAGTTCAGCCAGAAAATCGTGTTATGCGTAATGGAAAAGTGCAG…	7A: 667474938..667476701	+	ATGTCGCCTCATTAGAAACATTTTATGAGAAACTTCAAGAAAAAGCTCATAAGAAAAAAGAGTATGATCTGATATGCCATTGAAAACTCCTTTAAAAATGTATACAATGTAAGAATAATTTTATACAATGTTAATAGCACAAAAAAATGTTGTAACATTTTGAAAATGTTCATGCATTTAAAAAAATGTACTGTCACATTGTAAATAATGTTTATACAATGTAAAAAATGCCCGTGTAATTGAAAAGTAATGCTACCTACCATTCAAAAAAAATTAAAATTAAAAATTTATGAGTTTCAAAATATGTGATTTTTTTAAAATTATACAATGTAAAAAGATGTTCCTAATTTAAAACAATATTTTTATCATTAAATAAGTTTCAATGTGTATTTAAATTTT…	183-L1-S1-P1-L1-S1-P2-35-S2-E1-E2-67	PLS/E+
PAG52	TraesCS7B02G006900	M18	T: Pa,Pri>As, Gr	ATGGCGGCCGCGCGGCAAGCGGCGGGCGCCTCCGGCAGCCTCCGCCAGCACCCGGTGCAGCACGCGCACCTCGCGGCGCTCCTCAACCCGACCCCGCGCACGCCGCCCCTCCCGCCCCCGCTCCGCCGGCGCCACCTCCCGCTCTCGCCCCAGGCCGCCTCCCGCCTCGCGGCCTCCTTCCCGCCGCTGCCGCTCCTCCTCGCGCTGCTCTCCGCGCTCCGCCTCCTCCCGTCCCCGCCGCCGCCGCGGCCCTTCGACGCGCTCATCAGGGCCTACGCCTCCCTCCCGTCCCCGTCCCTCGCCGCCGCGGCGCTCGCGTTCGCCAGGTCGGCGGGCTACGCCCCCTCCCTCCCCGCCTACAACGCCGTGCTCCTCGCGCTCTCCGAGGCCTCGCTCTCC…	7B: 3846939..3849534	+	GACTCCTCGTCATGTCCGTAATCATATCCGGGACTCCGAACAACCTTCGGTACATCAAAATACATAAACTCATAATATAACTGTCATCGAAACCTTAAGCGTGCGGACCCTACGGTTCGAGAACGATGTAGACATGACCGAGACACATCTCTGGTCAATAACCAATAGCGGGACCTGGATGCCCATATTGGTTCCTACATATTCTACGAAGATCTTTATCGGTCAAACCGCATAACAACATACGTTGTTCCCTTTGTCATCGGTATGTTACTTGTCCGAGATTCGATCGTCGGTATCCAATACCTAGTTCAATCTCGTTATCGACAAGTCTCTTTACTCGTTCTGTAATACTTCATCTTATAACTAACTCATTAGTTACATGCTTGCAAGGCTTAGGTG…	151-P-P-P-P-P-P-P-P-P-P-P-P-P-P-P-2	P	15
* the same as DEG16

## Sheet: Table S6
Table S6. Wheat genes encoding the proteins with ADD.
ADD	Traes_ID	Chromosome	position	position	Proteins_ID	Annotation	Number of InterPro Annotations	InterPro Annotations	tBALSTn score	tBALSTn E-value
ADD1	TraesCS1A01G183800	1A	333622789	333621284	A0A3B5XZ31, A0A3B5XZD1, A0A3B5XZE1, A0A3B6RRP3,	Uncharacterized protein	6	IPR000674, IPR008274, IPR016208, IPR036856, PF02738, SM01008	984	0
ADD2	TraesCS1A01G310600	1A	501036044	501035307	A0A3B5Z0S4, A0A3B5Z0U2, A0A3B5ZZF7, A0A3B6EGJ2,	Aldedh domain-containing protein	12	G3DSA 3.40.309.10, G3DSA 3.40.605.10, IPR015590, IPR016160, IPR016161, IPR016162, IPR016163, IPR029510, PF00171, PS00070, PS00687, PTHR11699	276	0
ADD3	TraesCS1B01G205300	1B	369606284	369604770	A0A3B5YWQ2	Uncharacterized protein	6	IPR000674, IPR008274, IPR016208, IPR036856, PF02738, SM01008	988	0
ADD4	TraesCS1B01G290600	1B	507852773	507852477	A0A077RXE4, A0A219TZ91, A0A219TZZ7, A0A3B5Y2D7, A0A3B5Y2G5, A0A3B5Z137, A0A3B5ZXA0, M1NZ56, Q53UC8, Q58QF6, W5ACM8, A0A3B5Y2T4,	Delta-1-pyrroline-5-carboxylate synthase	8	CD07079, G3DSA 3.40.309.10, G3DSA 3.40.605.10, IPR015590, IPR016161, IPR016162, IPR016163, PF00171	89.7	3e-87
ADD5	TraesCS1B01G374500	1B	605004200	605003958	A0A3B5Y4Y0, A0A3B5Y5E6, A0A3B5Z2I9, A0A3B5Z3Z2, Q8W0Q1	Aldedh domain-containing protein	9	G3DSA 3.40.309.10, G3DSA 3.40.605.10, IPR015590, IPR016160, IPR016161, IPR016162, IPR016163, PF00171, PS00070	157	5e-37
ADD6	TraesCS1D01G192900	1D	269359580	269361100	A0A3B5ZTM6, A0A3B5ZVE0,	Uncharacterized protein	6	IPR000674, IPR008274, IPR016208, IPR036856, PF02738, SM01008	990	0
ADD7	TraesCS1D01G362700	1D	444858493	444858251	A0A3B5Y4Y0, A0A3B5Y5E6, A0A3B5Z2I9, A0A3B5Z3Z2, Q8W0Q1	Aldedh domain-containing protein	9	G3DSA 3.40.309.10, G3DSA 3.40.605.10, IPR015590, IPR016160, IPR016161, IPR016162, IPR016163, PF00171, PS00070	157	5e-37
ADD8	TraesCS2A01G096000	2A	49850317	49850532	A0A3B6ARZ8	Aldedh domain-containing protein	14	CD07098, G3DSA 3.40.309.10, G3DSA 3.40.605.10, IPR015590, IPR016160, IPR016161, IPR016162, IPR016163, IPR029510, PF00171, PS00070, PS00687, PTHR11699 SF25, PTHR11699	154	4e-69
ADD9	TraesCS2A01G190700	2A	157469430	157469044	A0A3B6AVL4	Aldedh domain-containing protein	12	G3DSA 3.40.309.10, G3DSA 3.40.605.10, IPR015590, IPR016160, IPR016161, IPR016162, IPR016163, IPR029510, PF00171, PS00070, PS00687, PTHR42991	268	4e-106
ADD10	TraesCS2A01G246300	2A	360738718	360740469	A0A3B6AX98, A0A3B6AXP0, A0A3B6AY54, A0A3B6AYM9,	Uncharacterized protein	6	IPR000674, IPR008274, IPR016208, IPR036856, PF02738, SM01008	1154	0
ADD11	TraesCS2A01G388900	2A	636923039	636922482	A0A3B6B3S5, A0A3B6DHZ8, A0A7H4LKX1, A0A3B6CAH2,	Aldehyde dehydrogenase	11	G3DSA 3.40.309.10, G3DSA 3.40.605.10, IPR012394, IPR015590, IPR016161, IPR016162, IPR016163, PF00171, PIRSF036492, PTHR43570 SF21, PTHR43570	187	9e-162
ADD12	TraesCS2A01G477900	2A	716906918	716906736	A0A3B6B5W5, A0A3B6CDE3, A0A3B6DJC6, A0A3B6DL13, A0A7H4LNC8	Methylmalonate-semialdehyde dehydrogenase (CoA acylating)	10	G3DSA 3.40.309.10, G3DSA 3.40.605.10, IPR015590, IPR016160, IPR016161, IPR016162, IPR016163, PF00171, PS00070, TIGR01722	115	5e-57
ADD13	TraesCS2B01G111400	2B	73367939	73368151	H9NAU4, H9NAU5, A0A3B6BZN6, A0A3B6BZT3,	Aldedh domain-containing protein	7	G3DSA 3.40.605.10, IPR015590, IPR016161, IPR016162, PF00171, PTHR11699 SF25, PTHR11699	117	3e-26
ADD14	TraesCS2B01G270600	2B	369476387	369478252	A0A3B6C5D2	Uncharacterized protein	6	IPR000674, IPR008274, IPR016208, IPR036856, PF02738, SM01008	1201	0
ADD15	TraesCS2B01G308600	2B	441860528	441860070	A0A3B6C6S4, A0A3B6C6T0,	Histidinol dehydrogenase, chloroplastic	1	IPR016161	227	6e-61
ADD16	TraesCS2B01G346000	2B	492715322	492715002	A0A1D5UIJ5, A0A3B6B1X9,	Aldedh domain-containing protein	14	CD07110, G3DSA 3.40.309.10, G3DSA 3.40.605.10, IPR015590, IPR016160, IPR016161, IPR016162, IPR016163, IPR029510, PF00171, PS00070, PS00687, PTHR43860, PTHR43860 SF7	133	2e-72
ADD17	TraesCS2B01G501200	2B	696358821	696358477	Q84MJ5	Methylmalonate-semialdehyde dehydrogenase (CoA acylating)	10	G3DSA 3.40.309.10, G3DSA 3.40.605.10, IPR015590, IPR016160, IPR016161, IPR016162, IPR016163, PF00171, PS00070, TIGR01722	148	2e-38
ADD18	TraesCS2D01G094400	2D	46297006	46297221	H9NAU3, A0A3B6D763, A0A7H4LC84	Aldedh domain-containing protein	14	CD07098, G3DSA 3.40.309.10, G3DSA 3.40.605.10, IPR015590, IPR016160, IPR016161, IPR016162, IPR016163, IPR029510, PF00171, PS00070, PS00687, PTHR11699 SF25, PTHR11699	154	3e-69
ADD19	TraesCS2D01G197300	2D	144444486	144444869	A0A3B6AVL4, A0A3B6C3E1, A0A3B6DA58, A0A7H4LEZ8, Q8LK61	Aldedh domain-containing protein	12	G3DSA 3.40.309.10, G3DSA 3.40.605.10, IPR015590, IPR016160, IPR016161, IPR016162, IPR016163, IPR029510, PF00171, PS00070, PS00687, PTHR42991	265	4e-106
ADD20	TraesCS2D01G248700	2D	293655353	293657104	A0A2X0TT00, A0A3B6DBL2, A0A3B6DCD6	Genome assembly, chromosome: II	6	IPR000674, IPR008274, IPR016208, IPR036856, PF02738, SM01008	1151	0
ADD21	TraesCS2D01G290100	2D	372273390	372272932	A0A3B6B0C3, A0A3B6C6S4, A0A3B6C700, A0A3B6DDL4, W5BRW5	Histidinol dehydrogenase, chloroplastic	1	IPR016161	227	6e-61
ADD22	TraesCS2D01G477100	2D	579193704	579193360	Q84MJ5	Methylmalonate-semialdehyde dehydrogenase (CoA acylating)	10	G3DSA 3.40.309.10, G3DSA 3.40.605.10, IPR015590, IPR016160, IPR016161, IPR016162, IPR016163, PF00171, PS00070, TIGR01722	148	2e-38
ADD23	TraesCS3A01G363700	3A	611967572	611968063	A0A3B6ELC5, A0A3B6ENH3, A0A3B6EQE1, A0A3B6GY57, H9BQR1, H9BQR2, H9BQR3, H9BQR4,	Delta-1-pyrroline-5-carboxylate synthase	8	CD07079, G3DSA 3.40.309.10, G3DSA 3.40.605.10, IPR015590, IPR016161, IPR016162, IPR016163, PF00171	149	4e-87
ADD24	TraesCS3A01G417200	3A	659527851	659528498	A0A3B6ENC8, A0A3B6EQB9, A0A3B6GZ25, D8L9J1, A0A3B5Y3C6	Aldedh domain-containing protein	13	G3DSA 3.40.309.10, G3DSA 3.40.605.10, IPR015590, IPR016160, IPR016161, IPR016162, IPR016163, IPR029510, PF00171, PS00070, PS00687, PTHR11699, PTHR11699 SF182	444	0
ADD25	TraesCS3B01G395900	3B	623829530	623829844	O22550	Pyrroline-5-carboxylate synthetase	3	G3DSA 3.40.309.10, IPR016161, IPR016163	137	3e-34
ADD26	TraesCS3B01G452100	3B	693075354	693076031	A0A3B6NW66, A0A3B6PRJ5, A0A3B6QK96, Q8LGQ9, A0A3B6B0K1, A0A3B6NPE6, A0A3B6PJU8, A0A3B6QCZ1, A0A3B6QEV0, A0A3B6QKK6, A0A3B6PUC2	Aldedh domain-containing protein	14	CD07110, G3DSA 3.40.309.10, G3DSA 3.40.605.10, IPR015590, IPR016160, IPR016161, IPR016162, IPR016163, IPR029510, PF00171, PS00070, PS00687, PTHR43860, PTHR43860 SF10	172	4e-76
ADD27	TraesCS3D01G412700	3D	525334271	525335191	A0A3B6H0S5, A0A3B6C863, A0A3B6QMI9	Aldedh domain-containing protein	13	G3DSA 3.40.309.10, G3DSA 3.40.605.10, IPR015590, IPR016160, IPR016161, IPR016162, IPR016163, IPR029510, PF00171, PS00070, PS00687, PTHR11699, PTHR11699 SF182	525	2e-172
ADD28	TraesCS4A01G219900	4A	522155888	522156499	A0A3B6HY41, A0A3B6JG13,	Aldehyde dehydrogenase	11	G3DSA 3.40.309.10, G3DSA 3.40.605.10, IPR012394, IPR015590, IPR016161, IPR016162, IPR016163, PF00171, PIRSF036492, PTHR43570 SF5, PTHR43570	217	5e-166
ADD29	TraesCS4B01G098300	4B	103526422	103527300	A0A3B6ILP3, A0A3B6IPQ8,	Aldehyde dehydrogenase	11	G3DSA 3.40.309.10, G3DSA 3.40.605.10, IPR012394, IPR015590, IPR016161, IPR016162, IPR016163, PF00171, PIRSF036492, PTHR43570 SF5, PTHR43570	318	2e-167
ADD30	TraesCS5A01G213600	5A	429247746	429247351	A0A3B6KIN5, D9IFB7,	Aldedh domain-containing protein	9	G3DSA 3.40.309.10, G3DSA 3.40.605.10, IPR015590, IPR016161, IPR016162, IPR016163, IPR029510, PF00171, PS00687	204	8e-53
ADD31	TraesCS5A01G427600	5A	612184379	612182754	A0A3B6KNA8	Uncharacterized protein	6	IPR000674, IPR008274, IPR016208, IPR036856, PF02738, SM01008	1093	0
ADD32	TraesCS5A01G427700	5A	612715173	612713581	A0A3B6KQP6	Uncharacterized protein	6	IPR000674, IPR008274, IPR016208, IPR036856, PF02738, SM01008	1050	0
ADD33	TraesCS5A01G427800	5A	612725626	612724160	A0A3B6MZK3, A0A3B6KQY8, A0A3B6KRE4	FAD-binding PCMH-type domain-containing protein	6	IPR000674, IPR008274, IPR016208, IPR036856, PF02738, SM01008	771	0
ADD34	TraesCS5A01G427900	5A	612915424	612913811	A0A3B6KP15	Uncharacterized protein	6	IPR000674, IPR008274, IPR016208, IPR036856, PF02738, SM01008	1054	0
ADD35	TraesCS5A01G428000	5A	612973191	612971587	A0A3B6KNB3	Uncharacterized protein	6	IPR000674, IPR008274, IPR016208, IPR036856, PF02738, SM01008	1055	0
ADD36	TraesCS5A01G428200	5A	613016842	613015187	A0A3B6KRE9, A0A3B6MM74,	Uncharacterized protein	6	IPR000674, IPR008274, IPR016208, IPR036856, PF02738, SM01008	1059	0
ADD37	TraesCS5B01G120100	5B	212789386	212790036	A0A3B6MNE1, A0A3B6KEY7, A0A3B6KFP9, A0A3B6LH60,	Aldehyde dehydrogenase	11	G3DSA 3.40.309.10, G3DSA 3.40.605.10, IPR012394, IPR015590, IPR016161, IPR016162, IPR016163, PF00171, PIRSF036492, PTHR43570 SF5, PTHR43570	193	2e-128
ADD38	TraesCS5B01G210100	5B	380317380	380317799	A0A0F6QT98, A0A3B6LKM3, W5FWT6	Aldedh domain-containing protein	9	G3DSA 3.40.309.10, G3DSA 3.40.605.10, IPR015590, IPR016161, IPR016162, IPR016163, IPR029510, PF00171, PS00687	202	4e-52
ADD39	TraesCS5B01G429700	5B	605166939	605165347	A0A3B6LUG5	Uncharacterized protein	6	IPR000674, IPR008274, IPR016208, IPR036856, PF02738, SM01008	1056	0
ADD40	TraesCS5B01G429800	5B	605221478	605219865	A0A3B6LT83, A0A3B6LUI9,	Uncharacterized protein	6	IPR000674, IPR008274, IPR016208, IPR036856, PF02738, SM01008	1053	0
ADD41	TraesCS5B01G429900	5B	605312882	605311278	A0A3B6LUR1	Uncharacterized protein	6	IPR000674, IPR008274, IPR016208, IPR036856, PF02738, SM01008	1065	0
ADD42	TraesCS5B01G430100	5B	605482401	605480746	A0A3B6LUH0	Uncharacterized protein	6	IPR000674, IPR008274, IPR016208, IPR036856, PF02738, SM01008	1067	0
ADD43	TraesCS5D01G218400	5D	327471386	327471805	A0A0F6QT98, A0A3B6LKM3, W5FWT6	Aldedh domain-containing protein	9	G3DSA 3.40.309.10, G3DSA 3.40.605.10, IPR015590, IPR016161, IPR016162, IPR016163, IPR029510, PF00171, PS00687	202	4e-52
ADD44	TraesCS5D01G435700	5D	490516641	490515022	A0A3B6LUI8, A0A3B6MZ29,	Uncharacterized protein	6	IPR000674, IPR008274, IPR016208, IPR036856, PF02738, SM01008	1058	0
ADD45	TraesCS5D01G435800	5D	490602436	490600844	A0A3B6N0I3	Uncharacterized protein	6	IPR000674, IPR008274, IPR016208, IPR036856, PF02738, SM01008	1055	0
ADD46	TraesCS5D01G435900	5D	490763062	490761449	A0A3B6MYU6	Uncharacterized protein	6	IPR000674, IPR008274, IPR016208, IPR036856, PF02738, SM01008	1051	0
ADD47	TraesCS5D01G436000	5D	490777106	490775502	A0A3B6MXU1	Uncharacterized protein	6	IPR000674, IPR008274, IPR016208, IPR036856, PF02738, SM01008	1065	0
ADD48	TraesCS5D01G436200	5D	490938547	490936880	A0A3B6MZK8, A0A3B6N0I9,	Uncharacterized protein	6	IPR000674, IPR008274, IPR016208, IPR036856, PF02738, SM01008	1069	0
ADD49	TraesCS6A01G239600	6A	449694199	449693306	A0A3B6NSK0	Aldedh domain-containing protein	9	G3DSA 3.40.309.10, G3DSA 3.40.605.10, IPR015590, IPR016161, IPR016162, IPR016163, PF00171, PTHR43570 SF21, PTHR43570	296	2e-86
ADD50	TraesCS6B01G118400	6B	113355765	113356277	A0A3B6PFY9	Ald_Xan_dh_C2 domain-containing protein	2	IPR008274, PF02738	277	1e-79
ADD51	TraesCS6B01G183600	6B	205261128	205260859	A0A3B6PLG3	Aldedh domain-containing protein	11	G3DSA 3.40.309.10, G3DSA 3.40.605.10, IPR015590, IPR016160, IPR016161, IPR016162, IPR016163, IPR029510, PF00171, PS00070, PS00687	117	3e-26
ADD52	TraesCS6B01G284600	6B	513141966	513141493	A0A3B6NPY0, A0A3B6PNR0, A0A3B6NRG9	Aldehyde dehydrogenase	11	G3DSA 3.40.309.10, G3DSA 3.40.605.10, IPR012394, IPR015590, IPR016161, IPR016162, IPR016163, PF00171, PIRSF036492, PTHR43570 SF21, PTHR43570	182	9e-133
ADD53	TraesCS6D01G078500	6D	44094741	44096258	A0A3B6PHJ0, A0A3B6QAH0, A0A3B6QAS4, A0A3B6QCI5, A0A3B6QD97	FAD-binding PCMH-type domain-containing protein	6	IPR000674, IPR008274, IPR016208, IPR036856, PF02738, SM01008	983	0
ADD54	TraesCS6D01G222300	6D	313166446	313166925	A0A3B6NRG4	Aldehyde dehydrogenase	11	G3DSA 3.40.309.10, G3DSA 3.40.605.10, IPR012394, IPR015590, IPR016161, IPR016162, IPR016163, PF00171, PIRSF036492, PTHR43570 SF21, PTHR43570	173	3e-129
ADD55	TraesCS6D01G272400	6D	381189637	381189161	A0A3B6SGJ8, A0A3B6SH91, A0A3B6RGM5, A0A3B6TGW7, A0A3B6PPW7	Aldedh domain-containing protein	14	PTHR11699, CD07142, G3DSA 3.40.309.10, G3DSA 3.40.605.10, IPR015590, IPR016160, IPR016161, IPR016162, IPR016163, IPR029510, PF00171, PS00070, PS00687, PTHR11699	283	0
ADD56	TraesCS7A01G369400	7A	542971844	542972197	A0A3B6NLV6, A0A3B6NNJ8, A0A3B6PJL2, A0A3B6QFM5, A0A3B6TTS6, A0A3B6NNA5, A0A3B6QFJ9	Succinate-semialdehyde dehydrogenase	11	G3DSA 3.40.309.10, G3DSA 3.40.605.10, IPR015590, IPR016160, IPR016161, IPR016162, IPR016163, IPR029510, PF00171, PS00070, PS00687	90.1	3e-50
ADD57	TraesCS7B01G259200	7B	479646650	479646018	A0A3B6RJ64, A0A3B6SJ75, A0A3B6TMJ5, A0A3B6RM95,	Aldedh domain-containing protein	13	G3DSA 3.40.309.10, G3DSA 3.40.605.10, IPR015590, IPR016160, IPR016161, IPR016162, IPR016163, IPR029510, PF00171, PS00070, PS00687, PTHR11699 SF157, PTHR11699	328	0
ADD58	TraesCS7B01G418900	7B	687424441	687422567	A0A3B6RNP3, A0A3B6TS91, A0A1D5UIJ5, A0A3B6B0K1, A0A3B6B1X9, A0A3B6C863, A0A3B6NW66, A0A3B6PRJ5, A0A3B6PUC2, A0A3B6QK96, A0A3B6RMX3, A0A3B6SK31, A0A3B6SNL2, A0A3B6SNL6, A0A3B6SSF2, A0A3B6TLV5, A0A3B6TYR9, Q8LGQ9, A0A3B6STN7	FAD-binding PCMH-type domain-containing protein	6	IPR000674, IPR008274, IPR016208, IPR036856, PF02738, SM01008	1041	0
ADD59	TraesCS7D01G354000	7D	457597471	457596677	A0A3B6SMF9	Aldedh domain-containing protein	13	G3DSA 3.40.309.10, G3DSA 3.40.605.10, IPR015590, IPR016160, IPR016161, IPR016162, IPR016163, IPR029510, PF00171, PS00070, PS00687, PTHR11699 SF157, PTHR11699	330	0
ADD60	TraesCS7D01G498100	7D	604895384	604893735	A0A3B6TY51, A0A3B6TYR2,	Uncharacterized protein	6	IPR000674, IPR008274, IPR016208, IPR036856, PF02738, SM01008	1113	0
ADD61	TraesCS7D01G498500	7D	605145494	605146906	A0A3B6TY55	Ald_Xan_dh_C2 domain-containing protein	2	IPR008274, PF02738	741	0
ADD62	TraesCSU01G066700	Unknown	51902227	51902865	A0A3B6PM14, A0A3B6QFW6, A0A3B6QIM9, A0A3B6U043, A0A3B6U4Y6, A0A3B6UAD6, A0A3B6UAR5	Aldehyde dehydrogenase	11	G3DSA 3.40.309.10, G3DSA 3.40.605.10, IPR012394, IPR015590, IPR016161, IPR016162, IPR016163, PF00171, PIRSF036492, PTHR43570 SF26, PTHR43570	251	5e-153

[truncated: 3 more sheets: Table S7, Figure S1, Figure S2]
